# Supplementary material for: A cucurbit[8]uril-triggered ionic photosensitizer in solution and solid states: selective control of 1O2 and O2˙− generation
Source: Chem Sci. 2026 Jan 6;17(8):4137–44. doi: 10.1039/d5sc06904a (PMC12771535; doi:10.1039/d5sc06904a)
Supplement: SC-017-D5SC06904A-s002 [file SC-017-D5SC06904A-s002.cif]

# Supplementary Information (SI) for Chemical Science.
# This journal is © The Royal Society of Chemistry 2026

####################################################################### 
# 
# This file contains crystal structure data downloaded from the 
# Cambridge Structural Database (CSD) hosted by the Cambridge 
# Crystallographic Data Centre (CCDC).
# 
# Full information about CCDC data access policies and citation 
# guidelines are available at http://www.ccdc.cam.ac.uk/access/V1 
# 
# Audit and citation data items may have been added by the CCDC. 
# Please retain this information to preserve the provenance of 
# this file and to allow appropriate attribution of the data. 
# 
#######################################################################

data_exp_3337_sq
_database_code_depnum_ccdc_archive 'CCDC 2473180'
loop_
_audit_author_name
_audit_author_address
'yi luo'
;Hunan Normal University
China
;
_audit_update_record             
;
2025-07-16 deposited with the CCDC.	2025-12-15 downloaded from the CCDC.
;
_audit_creation_date             2025-06-11
_audit_creation_method           
;
Olex2 1.2
(compiled 2018.05.29 svn.r3508 for OlexSys, GUI svn.r5506)
;
_shelx_SHELXL_version_number     2016/6
_chemical_name_common            ?
_chemical_name_systematic        ?
_chemical_formula_moiety         'C26 H16 I2 N4 S2, 3(C24 H24 N16 O8), Cl'
_chemical_formula_sum            'C98 H88 Cl I2 N52 O24 S2'
_chemical_formula_weight         2731.57
_chemical_melting_point          ?
_chemical_oxdiff_formula         'C100 H200 N32 O16 I1'
loop_
_atom_type_symbol
_atom_type_description
_atom_type_scat_dispersion_real
_atom_type_scat_dispersion_imag
_atom_type_scat_source
C C 0.0181 0.0091 'International Tables Vol C Tables 4.2.6.8 and 6.1.1.4'
H H 0.0000 0.0000 'International Tables Vol C Tables 4.2.6.8 and 6.1.1.4'
Cl Cl 0.3639 0.7018 'International Tables Vol C Tables 4.2.6.8 and 6.1.1.4'
I I -0.3257 6.8362 'International Tables Vol C Tables 4.2.6.8 and 6.1.1.4'
N N 0.0311 0.0180 'International Tables Vol C Tables 4.2.6.8 and 6.1.1.4'
O O 0.0492 0.0322 'International Tables Vol C Tables 4.2.6.8 and 6.1.1.4'
S S 0.3331 0.5567 'International Tables Vol C Tables 4.2.6.8 and 6.1.1.4'

_shelx_space_group_comment       
;
The symmetry employed for this shelxl refinement is uniquely defined
by the following loop, which should always be used as a source of
symmetry information in preference to the above space-group names.
They are only intended as comments.
;
_space_group_crystal_system      monoclinic
_space_group_IT_number           14
_space_group_name_H-M_alt        'P 1 21/n 1'
_space_group_name_Hall           '-P 2yn'
loop_
_space_group_symop_operation_xyz
'x, y, z'
'-x+1/2, y+1/2, -z+1/2'
'-x, -y, -z'
'x-1/2, -y-1/2, z-1/2'

_cell_length_a                   18.3550(4)
_cell_length_b                   27.2455(6)
_cell_length_c                   34.3754(7)
_cell_angle_alpha                90
_cell_angle_beta                 99.767(2)
_cell_angle_gamma                90
_cell_volume                     16941.7(6)
_cell_formula_units_Z            4
_cell_measurement_reflns_used    12882
_cell_measurement_temperature    100.00(10)
_cell_measurement_theta_max      71.8730
_cell_measurement_theta_min      2.6000
_shelx_estimated_absorpt_T_max   0.700
_shelx_estimated_absorpt_T_min   0.392
_exptl_absorpt_coefficient_mu    3.842
_exptl_absorpt_correction_T_max  1.00000
_exptl_absorpt_correction_T_min  0.37877
_exptl_absorpt_correction_type   multi-scan
_exptl_absorpt_process_details   
;
CrysAlisPro 1.171.38.46 (Rigaku Oxford Diffraction, 2015)
Empirical absorption correction using spherical harmonics,
 implemented in SCALE3 ABSPACK scaling algorithm.
;
_exptl_absorpt_special_details   ?
_exptl_crystal_colour            orange
_exptl_crystal_colour_primary    orange
_exptl_crystal_density_diffrn    1.071
_exptl_crystal_density_meas      ?
_exptl_crystal_density_method    ?
_exptl_crystal_description       block
_exptl_crystal_F_000             5548
_exptl_crystal_size_max          0.3
_exptl_crystal_size_mid          0.2
_exptl_crystal_size_min          0.1
_exptl_transmission_factor_max   ?
_exptl_transmission_factor_min   ?
_diffrn_reflns_av_R_equivalents  0.0517
_diffrn_reflns_av_unetI/netI     0.0876
_diffrn_reflns_Laue_measured_fraction_full 0.998
_diffrn_reflns_Laue_measured_fraction_max 0.998
_diffrn_reflns_limit_h_max       21
_diffrn_reflns_limit_h_min       -21
_diffrn_reflns_limit_k_max       31
_diffrn_reflns_limit_k_min       -32
_diffrn_reflns_limit_l_max       40
_diffrn_reflns_limit_l_min       -38
_diffrn_reflns_number            65023
_diffrn_reflns_point_group_measured_fraction_full 0.998
_diffrn_reflns_point_group_measured_fraction_max 0.998
_diffrn_reflns_theta_full        66.600
_diffrn_reflns_theta_max         66.600
_diffrn_reflns_theta_min         2.566
_diffrn_ambient_environment      N~2~
_diffrn_ambient_temperature      100.00(10)
_diffrn_detector                 'CCD plate'
_diffrn_detector_area_resol_mean 8.0697
_diffrn_detector_type            EosS2
_diffrn_measured_fraction_theta_full 0.998
_diffrn_measured_fraction_theta_max 0.998
_diffrn_measurement_details      
;
List of Runs (angles in degrees, time in seconds):

  # Type    Start    End  Width  t~exp~   \w     \q     \k     \f   Frames
#--------------------------------------------------------------------------
  1  \w    -26.00   0.00   1.00    5.00    --  -34.73  57.00 -30.00   26
  2  \w     25.00  61.00   1.00    5.00    --   34.73-125.00-120.00   36
  3  \w    -35.00 102.00   1.00    5.00    --   34.73   0.00 150.00  137
  4  \w     56.00 101.00   1.00    5.00    --   34.73  57.00 150.00   45
  5  \w     18.00  51.00   1.00    5.00    --   34.73  57.00 150.00   33
  6  \w     26.00  84.00   1.00    5.00    --   34.73-125.00 -30.00   58
  7  \w     64.00 111.00   1.00   35.00    --  105.88-111.00 -60.00   47
  8  \w     38.00 100.00   1.00   35.00    --  105.88 -94.00 150.00   62
  9  \w     93.00 164.00   1.00   35.00    --  105.88  61.00  30.00   71
 10  \w     73.00 116.00   1.00   35.00    --  105.88-111.00  60.00   43
 11  \w     82.00 107.00   1.00   35.00    --  105.88 -94.00-180.00   25
 12  \w    106.00 172.00   1.00   35.00    --  105.88  61.00 150.00   66
 13  \w     48.00 117.00   1.00   35.00    --  105.88 -45.00-150.00   69
 14  \w    112.00 168.00   1.00   35.00    --  105.88  61.00 -90.00   56
 15  \w     81.00 172.00   1.00   35.00    --  105.88  77.00 -30.00   91
;
_diffrn_measurement_device       'four-circle diffractometer'
_diffrn_measurement_device_type  'SuperNova, Dual, Cu at zero, EosS2'
_diffrn_measurement_method       '\w scans'
_diffrn_orient_matrix_type       
'CrysAlisPro convention (1999,Acta A55,543-557)'
_diffrn_orient_matrix_UB_11      0.0565329000
_diffrn_orient_matrix_UB_12      0.0420314000
_diffrn_orient_matrix_UB_13      0.0087599000
_diffrn_orient_matrix_UB_21      -0.0405448000
_diffrn_orient_matrix_UB_22      0.0285113000
_diffrn_orient_matrix_UB_23      -0.0359930000
_diffrn_orient_matrix_UB_31      -0.0490850000
_diffrn_orient_matrix_UB_32      0.0248802000
_diffrn_orient_matrix_UB_33      0.0263899000
_diffrn_radiation_monochromator  mirror
_diffrn_radiation_probe          x-ray
_diffrn_radiation_type           CuK\a
_diffrn_radiation_wavelength     1.54184
_diffrn_source                   'micro-focus sealed X-ray tube'
_diffrn_source_type              'SuperNova (Cu) X-ray Source'
_reflns_Friedel_coverage         0.000
_reflns_Friedel_fraction_full    .
_reflns_Friedel_fraction_max     .
_reflns_number_gt                19769
_reflns_number_total             29879
_reflns_odcompleteness_completeness 99.90
_reflns_odcompleteness_iscentric 1
_reflns_odcompleteness_theta     66.49
_reflns_special_details          
;
 Reflections were merged by SHELXL according to the crystal
 class for the calculation of statistics and refinement.
 
 Structure factors included contributions from the .fab file.
 
 _reflns_Friedel_fraction is defined as the number of unique
 Friedel pairs measured divided by the number that would be
 possible theoretically, ignoring centric projections and
 systematic absences.
;
_reflns_threshold_expression     'I > 2\s(I)'
_computing_cell_refinement       'CrysAlisPro 1.171.38.46 (Rigaku OD, 2015)'
_computing_data_collection       'CrysAlisPro 1.171.38.46 (Rigaku OD, 2015)'
_computing_data_reduction        'CrysAlisPro 1.171.38.46 (Rigaku OD, 2015)'
_computing_molecular_graphics    'Olex2 (Dolomanov et al., 2009)'
_computing_publication_material  'Olex2 (Dolomanov et al., 2009)'
_computing_structure_refinement  'ShelXL (Sheldrick, 2015)'
_computing_structure_solution    'SHELXT 2014/5 (Sheldrick, 2014)'
_refine_diff_density_max         1.230
_refine_diff_density_min         -0.827
_refine_diff_density_rms         0.084
_refine_ls_extinction_coef       .
_refine_ls_extinction_method     none
_refine_ls_goodness_of_fit_ref   1.039
_refine_ls_hydrogen_treatment    constr
_refine_ls_matrix_type           full
_refine_ls_number_parameters     1667
_refine_ls_number_reflns         29879
_refine_ls_number_restraints     0
_refine_ls_R_factor_all          0.1063
_refine_ls_R_factor_gt           0.0754
_refine_ls_restrained_S_all      1.039
_refine_ls_shift/su_max          0.000
_refine_ls_shift/su_mean         0.000
_refine_ls_structure_factor_coef Fsqd
_refine_ls_weighting_details     
'w=1/[\s^2^(Fo^2^)+(0.1101P)^2^+11.5430P] where P=(Fo^2^+2Fc^2^)/3'
_refine_ls_weighting_scheme      calc
_refine_ls_wR_factor_gt          0.2024
_refine_ls_wR_factor_ref         0.2261
_refine_special_details          ?
_olex2_refinement_description    
;
1. Fixed Uiso
 At 1.2 times of:
  All C(H) groups, All C(H,H) groups
2. Others
 Sof(I002)=Sof(S004)=Sof(S006)=Sof(I10)=Sof(N77)=Sof(N0)=1-FVAR(1)
 Sof(I001)=Sof(S007)=Sof(S008)=Sof(I2)=Sof(N58)=Sof(N0AA)=FVAR(1)
3.a Ternary CH refined with riding coordinates:
 C02L(H02L), C02U(H02U), C02W(H02W), C02Y(H02Y), C030(H030), C031(H031),
 C03C(H03K), C03H(H03H), C03J(H03J), C03M(H03P), C03N(H03N), C03O(H03O),
 C03W(H03W), C043(H043), C044(H044), C047(H047), C049(H049), C04C(H04C),
 C04L(H04L), C04N(H04N), C04P(H04P), C04W(H04W), C058(H058), C05D(H05O)
3.b Secondary CH2 refined with riding coordinates:
 C037(H03E,H03F), C03B(H03G,H03I), C03D(H03A,H03B), C03I(H03L,H03M), C03P(H03Q,
 H03R), C03Q(H03S,H03T), C03R(H03U,H03V), C03X(H03X,H03Y), C03Z(H03C,H03D),
 C040(H04S,H04T), C041(H04A,H04B), C04I(H04D,H04E), C04K(H04F,H04G), C04Q(H04H,
 H04I), C04R(H04J,H04K), C04S(H04M,H04O), C04X(H04Q,H04R), C050(H05A,H05B),
 C051(H05C,H05D), C054(H05E,H05F), C055(H05G,H05H), C059(H05I,H05J), C05A(H05K,
 H05L), C05C(H05M,H05N)
3.c Aromatic/amide H refined with riding coordinates:
 C04E(H04U), C04F(H04V), C04O(H04X), C04T(H04Y), C052(H052), C056(H056),
 C05G(H05P), C05I(H05Q), C05J(H05R), C05K(H05S), C05L(H05T), C05N(H05U),
 C05O(H05V), C05P(H05W), C05S(H05X), C05T(H05Y)
;
_atom_sites_solution_hydrogens   geom
_atom_sites_solution_primary     ?
_atom_sites_solution_secondary   ?
loop_
_atom_site_label
_atom_site_type_symbol
_atom_site_fract_x
_atom_site_fract_y
_atom_site_fract_z
_atom_site_U_iso_or_equiv
_atom_site_adp_type
_atom_site_occupancy
_atom_site_site_symmetry_order
_atom_site_calc_flag
_atom_site_refinement_flags_posn
_atom_site_refinement_flags_adp
_atom_site_refinement_flags_occupancy
_atom_site_disorder_assembly
_atom_site_disorder_group
I001 I 0.24397(12) 0.83208(12) -0.26865(9) 0.0533(6) Uani 0.410(5) 1 d . . P A
1
I002 I 0.82450(7) 0.13325(7) 0.16302(5) 0.0637(4) Uani 0.590(5) 1 d . . P A 2
S004 S 0.4062(2) 0.49282(16) -0.06987(15) 0.0413(8) Uani 0.590(5) 1 d . . P A 2
S006 S 0.62504(17) 0.46402(12) -0.03123(9) 0.0557(8) Uani 0.590(5) 1 d . . P A
2
S007 S 0.5606(4) 0.5308(3) -0.0740(2) 0.0484(14) Uani 0.410(5) 1 d . . P A 1
S008 S 0.4597(3) 0.42164(14) -0.02125(11) 0.0378(9) Uani 0.410(5) 1 d . . P A 1
O009 O 0.87146(18) 0.04015(12) 0.33704(10) 0.0356(7) Uani 1 1 d . . . . .
O00A O 0.72792(18) 0.00955(13) 0.41088(10) 0.0356(7) Uani 1 1 d . . . . .
O00B O 0.69164(19) -0.07224(13) 0.50616(10) 0.0400(8) Uani 1 1 d . . . . .
O00C O 0.94433(19) 0.00077(13) 0.67544(9) 0.0370(7) Uani 1 1 d . . . . .
O00D O 0.83731(18) 0.09005(14) 0.61897(9) 0.0389(8) Uani 1 1 d . . . . .
O00E O 0.80369(19) -0.15798(14) 0.56256(10) 0.0396(8) Uani 1 1 d . . . . .
O00F O 0.87290(19) 0.17006(14) 0.52279(9) 0.0402(8) Uani 1 1 d . . . . .
Cl00 Cl 1.0512(2) 0.40727(15) -0.09696(12) 0.1641(17) Uani 1 1 d . . . . .
O00H O 1.0109(2) 0.19840(14) 0.45049(9) 0.0405(8) Uani 1 1 d . . . . .
O00J O 0.70787(19) 0.21492(12) 0.36706(10) 0.0371(7) Uani 1 1 d . . . . .
O00K O 1.0100(2) 0.23057(14) 0.29018(10) 0.0412(8) Uani 1 1 d . . . . .
O00L O 0.6179(2) 0.02919(15) 0.20442(10) 0.0445(8) Uani 1 1 d . . . . .
O00M O 0.5981(2) 0.11327(14) 0.29869(11) 0.0455(8) Uani 1 1 d . . . . .
O00N O 0.8814(2) 0.26608(13) 0.36342(11) 0.0445(8) Uani 1 1 d . . . . .
O00O O 0.8654(2) 0.38884(14) 0.17710(10) 0.0442(8) Uani 1 1 d . . . . .
O00Q O 0.8978(2) 0.30609(15) 0.07837(11) 0.0460(9) Uani 1 1 d . . . . .
O00R O 1.0308(2) 0.14152(14) 0.19462(11) 0.0471(9) Uani 1 1 d . . . . .
O00S O 0.7386(2) 0.42141(16) 0.24740(10) 0.0494(9) Uani 1 1 d . . . . .
N00T N 0.8418(2) 0.11117(14) 0.36885(10) 0.0280(7) Uani 1 1 d . . . . .
O00U O 0.7558(2) -0.00440(15) 0.12648(11) 0.0514(9) Uani 1 1 d . . . . .
N00V N 0.7678(2) 0.12228(16) 0.50790(11) 0.0337(8) Uani 1 1 d . . . . .
N00W N 0.6897(2) 0.01039(15) 0.52016(11) 0.0309(8) Uani 1 1 d . . . . .
N00X N 0.7597(2) 0.09136(15) 0.41488(11) 0.0302(8) Uani 1 1 d . . . . .
O00Y O 0.5653(2) 0.37019(14) 0.24882(12) 0.0530(10) Uani 1 1 d . . . . .
N00Z N 0.71033(19) 0.05885(15) 0.46376(10) 0.0289(8) Uani 1 1 d . . . . .
N010 N 0.9973(2) 0.17334(15) 0.38539(11) 0.0303(8) Uani 1 1 d . . . . .
O011 O 0.6031(2) 0.15989(16) 0.01673(11) 0.0515(10) Uani 1 1 d . . . . .
N012 N 0.5958(2) 0.24631(16) 0.33616(12) 0.0371(9) Uani 1 1 d . . . . .
N013 N 0.9370(2) -0.08355(15) 0.66807(11) 0.0324(8) Uani 1 1 d . . . . .
N014 N 0.8989(2) 0.17332(15) 0.41476(10) 0.0317(8) Uani 1 1 d . . . . .
O015 O 0.4513(2) 0.27276(17) 0.18382(14) 0.0583(12) Uani 1 1 d . . . . .
O016 O 0.7940(2) 0.21179(15) 0.01876(13) 0.0539(10) Uani 1 1 d . . . . .
N018 N 0.9405(2) 0.11138(15) 0.33944(10) 0.0298(8) Uani 1 1 d . . . . .
N019 N 0.7039(2) -0.04265(16) 0.56973(11) 0.0354(9) Uani 1 1 d . . . . .
N01A N 0.7624(2) 0.02144(15) 0.61400(11) 0.0328(8) Uani 1 1 d . . . . .
N01B N 0.7473(2) 0.07427(16) 0.56443(11) 0.0323(8) Uani 1 1 d . . . . .
N01C N 0.8802(2) -0.14712(15) 0.62311(11) 0.0328(8) Uani 1 1 d . . . . .
N01D N 0.8151(2) 0.15561(16) 0.45906(11) 0.0342(8) Uani 1 1 d . . . . .
N01E N 0.3698(3) 0.64947(17) -0.16464(12) 0.0431(10) Uani 1 1 d . . . . .
N01F N 0.6848(2) 0.29823(16) 0.35984(13) 0.0396(9) Uani 1 1 d . . . . .
N01G N 0.7480(2) 0.39573(17) 0.31178(12) 0.0390(9) Uani 1 1 d . . . . .
N01H N 0.7775(2) -0.10312(16) 0.60976(11) 0.0343(8) Uani 1 1 d . . . . .
O01J O 0.4742(3) 0.18836(19) 0.09085(12) 0.0617(12) Uani 1 1 d . . . . .
N01K N 0.6280(2) 0.35994(16) 0.31299(12) 0.0375(9) Uani 1 1 d . . . . .
N01L N 0.5296(2) 0.18425(16) 0.29385(12) 0.0371(9) Uani 1 1 d . . . . .
O01M O 0.9301(3) 0.04027(15) 0.12193(12) 0.0545(10) Uani 1 1 d . . . . .
N01O N 0.8502(2) 0.40128(17) 0.28599(12) 0.0406(9) Uani 1 1 d . . . . .
N01P N 0.9055(2) 0.33640(16) 0.33050(11) 0.0380(9) Uani 1 1 d . . . . .
N01R N 1.0253(2) 0.27590(16) 0.23542(13) 0.0394(9) Uani 1 1 d . . . . .
N01S N 0.9686(2) 0.33840(16) 0.19056(12) 0.0376(9) Uani 1 1 d . . . . .
N01T N 0.9821(2) 0.28781(17) 0.13439(13) 0.0409(10) Uani 1 1 d . . . . .
N01U N 0.8349(2) -0.03984(17) 0.65489(13) 0.0399(9) Uani 1 1 d . . . . .
N01V N 0.5022(2) 0.12759(16) 0.24652(12) 0.0385(9) Uani 1 1 d . . . . .
N01W N 0.9302(2) 0.37794(16) 0.24008(12) 0.0390(9) Uani 1 1 d . . . . .
N01X N 0.8052(2) 0.33399(15) 0.35898(12) 0.0369(9) Uani 1 1 d . . . . .
N01Y N 0.9707(2) 0.23573(18) 0.08404(12) 0.0415(10) Uani 1 1 d . . . . .
N01Z N 0.6452(2) 0.02624(16) 0.09434(12) 0.0398(9) Uani 1 1 d . . . . .
N020 N 0.4468(2) 0.19178(18) 0.20140(13) 0.0423(10) Uani 1 1 d . . . . .
N021 N 1.0378(2) 0.22383(17) 0.17991(12) 0.0405(9) Uani 1 1 d . . . . .
N022 N 0.5828(3) 0.08884(19) 0.04955(13) 0.0458(10) Uani 1 1 d . . . . .
N023 N 0.5152(2) 0.07814(17) 0.18963(12) 0.0398(9) Uani 1 1 d . . . . .
N024 N 0.9856(2) 0.31380(17) 0.28482(12) 0.0404(9) Uani 1 1 d . . . . .
N025 N 0.6850(2) 0.09560(17) 0.02331(12) 0.0410(9) Uani 1 1 d . . . . .
N027 N 0.4690(3) 0.24688(17) 0.24901(15) 0.0484(11) Uani 1 1 d . . . . .
N029 N 0.7427(3) 0.02887(18) 0.06450(13) 0.0447(10) Uani 1 1 d . . . . .
N02A N 0.6616(3) 0.31049(17) 0.06825(12) 0.0446(10) Uani 1 1 d . . . . .
N02C N 0.5626(3) 0.04529(19) 0.13995(12) 0.0442(10) Uani 1 1 d . . . . .
N02D N 0.9047(3) 0.17429(18) 0.04100(14) 0.0462(10) Uani 1 1 d . . . . .
N02E N 0.9544(3) 0.10811(18) 0.08602(14) 0.0470(11) Uani 1 1 d . . . . .
C02F C 0.7320(2) 0.04871(17) 0.42796(13) 0.0283(9) Uani 1 1 d . . . . .
N02G N 0.8059(2) 0.12729(17) 0.02201(13) 0.0416(10) Uani 1 1 d . . . . .
N02I N 1.0159(3) 0.16999(18) 0.13002(13) 0.0459(10) Uani 1 1 d . . . . .
N02J N 0.4990(3) 0.1057(2) 0.09452(13) 0.0506(12) Uani 1 1 d . . . . .
N02K N 0.4574(3) 0.1410(2) 0.14472(13) 0.0499(12) Uani 1 1 d . . . . .
C02L C 0.8689(2) 0.16101(16) 0.37392(12) 0.0272(8) Uani 1 1 d . . . . .
H02L H 0.831209 0.185411 0.361674 0.033 Uiso 1 1 calc R . . . .
N02M N 0.8651(3) 0.05730(19) 0.05996(14) 0.0494(11) Uani 1 1 d . . . . .
N02N N 0.5387(3) 0.30800(18) 0.28953(15) 0.0531(13) Uani 1 1 d . . . . .
C02P C 0.8234(3) 0.15105(18) 0.49923(13) 0.0327(10) Uani 1 1 d . . . . .
C02Q C 0.8837(2) 0.08338(17) 0.34781(12) 0.0288(9) Uani 1 1 d . . . . .
C02R C 0.7875(2) 0.06445(19) 0.60133(13) 0.0320(10) Uani 1 1 d . . . . .
C02T C 0.9454(3) 0.2792(2) 0.09671(15) 0.0391(11) Uani 1 1 d . . . . .
C02U C 0.7471(3) 0.13356(17) 0.43913(12) 0.0298(9) Uani 1 1 d . . . . .
H02U H 0.713007 0.158207 0.424093 0.036 Uiso 1 1 calc R . . . .
C02V C 0.8192(3) -0.13783(18) 0.59506(13) 0.0328(10) Uani 1 1 d . . . . .
C02W C 0.8794(2) -0.12047(18) 0.65927(13) 0.0305(9) Uani 1 1 d . . . . .
H02W H 0.878364 -0.143023 0.682120 0.037 Uiso 1 1 calc R . . . .
C02X C 0.6948(2) -0.03806(18) 0.52948(13) 0.0324(10) Uani 1 1 d . . . . .
C02Y C 0.6859(2) 0.04107(19) 0.55398(13) 0.0326(10) Uani 1 1 d . . . . .
H02Y H 0.637378 0.058540 0.551444 0.039 Uiso 1 1 calc R . . . .
C02Z C 0.9092(3) -0.03691(19) 0.66686(13) 0.0336(10) Uani 1 1 d . . . . .
C030 C 0.6966(2) 0.00409(18) 0.58885(13) 0.0322(9) Uani 1 1 d . . . . .
H030 H 0.653127 0.004199 0.602920 0.039 Uiso 1 1 calc R . . . .
C031 C 0.9384(2) 0.16088(16) 0.35355(12) 0.0272(9) Uani 1 1 d . . . . .
H031 H 0.933985 0.185273 0.331531 0.033 Uiso 1 1 calc R . . . .
C032 C 0.4630(3) 0.53543(18) -0.08913(14) 0.0335(10) Uani 1 1 d . . . . .
C034 C 0.7759(3) 0.4073(2) 0.27869(15) 0.0387(11) Uani 1 1 d . . . . .
C035 C 0.4303(3) 0.57402(19) -0.11546(14) 0.0374(10) Uani 1 1 d . . . . .
C037 C 0.8534(3) 0.19316(19) 0.44094(13) 0.0355(10) Uani 1 1 d . . . . .
H03E H 0.816687 0.215795 0.426011 0.043 Uiso 1 1 calc R . . . .
H03F H 0.884660 0.212392 0.461839 0.043 Uiso 1 1 calc R . . . .
C038 C 0.6672(3) 0.24949(18) 0.35534(13) 0.0342(10) Uani 1 1 d . . . . .
C039 C 0.5484(3) 0.13872(18) 0.28135(14) 0.0353(10) Uani 1 1 d . . . . .
C03A C 0.9735(3) 0.18316(17) 0.41965(13) 0.0311(9) Uani 1 1 d . . . . .
C03B C 1.0710(2) 0.18793(18) 0.37902(13) 0.0325(9) Uani 1 1 d . . . . .
H03G H 1.066283 0.206892 0.354153 0.039 Uiso 1 1 calc R . . . .
H03I H 1.093254 0.209805 0.400835 0.039 Uiso 1 1 calc R . . . .
C03C C 0.7143(2) 0.11013(19) 0.47317(13) 0.0328(9) Uani 1 1 d . . . . .
H03K H 0.664386 0.123901 0.474817 0.039 Uiso 1 1 calc R . . . .
C03D C 0.5542(3) 0.20100(19) 0.33375(15) 0.0411(11) Uani 1 1 d . . . . .
H03A H 0.585303 0.175205 0.348520 0.049 Uiso 1 1 calc R . . . .
H03B H 0.510458 0.205780 0.346698 0.049 Uiso 1 1 calc R . . . .
C03F C 0.9165(3) 0.37047(19) 0.19996(15) 0.0388(11) Uani 1 1 d . . . . .
C03H C 0.6225(3) 0.33003(19) 0.34680(15) 0.0386(11) Uani 1 1 d . . . . .
H03H H 0.609517 0.350040 0.369045 0.046 Uiso 1 1 calc R . . . .
C03I C 1.0111(3) -0.09558(19) 0.68757(13) 0.0337(10) Uani 1 1 d . . . . .
H03L H 1.008229 -0.122037 0.706995 0.040 Uiso 1 1 calc R . . . .
H03M H 1.033063 -0.066407 0.702266 0.040 Uiso 1 1 calc R . . . .
C03J C 0.8059(3) 0.38367(18) 0.34462(14) 0.0343(10) Uani 1 1 d . . . . .
H03J H 0.807313 0.407864 0.366613 0.041 Uiso 1 1 calc R . . . .
C03L C 1.0076(3) 0.26848(19) 0.27222(13) 0.0353(10) Uani 1 1 d . . . . .
C03M C 0.8080(2) -0.08936(19) 0.64984(14) 0.0349(10) Uani 1 1 d . . . . .
H03P H 0.772947 -0.097043 0.668339 0.042 Uiso 1 1 calc R . . . .
C03N C 1.0250(3) 0.3261(2) 0.22387(15) 0.0412(11) Uani 1 1 d . . . . .
H03N H 1.075114 0.337627 0.220192 0.049 Uiso 1 1 calc R . . . .
C03O C 0.8780(3) 0.38613(18) 0.32636(13) 0.0348(10) Uani 1 1 d . . . . .
H03O H 0.914309 0.410181 0.340485 0.042 Uiso 1 1 calc R . . . .
C03P C 0.7481(3) 0.12245(18) 0.54739(13) 0.0351(10) Uani 1 1 d . . . . .
H03Q H 0.783887 0.143195 0.564939 0.042 Uiso 1 1 calc R . . . .
H03R H 0.698564 0.137417 0.545927 0.042 Uiso 1 1 calc R . . . .
C03Q C 0.6605(2) 0.02602(18) 0.48013(13) 0.0326(10) Uani 1 1 d . . . . .
H03S H 0.612733 0.042925 0.479980 0.039 Uiso 1 1 calc R . . . .
H03T H 0.650981 -0.003321 0.463028 0.039 Uiso 1 1 calc R . . . .
C03R C 0.7056(3) -0.08892(19) 0.58968(15) 0.0371(10) Uani 1 1 d . . . . .
H03U H 0.686896 -0.114603 0.570150 0.045 Uiso 1 1 calc R . . . .
H03V H 0.671580 -0.087357 0.609130 0.045 Uiso 1 1 calc R . . . .
C03S C 0.5695(3) 0.04923(19) 0.18025(13) 0.0364(10) Uani 1 1 d . . . . .
C03T C 0.8656(3) 0.30674(18) 0.35177(14) 0.0365(10) Uani 1 1 d . . . . .
C03U C 0.4799(3) 0.4685(2) -0.04722(15) 0.0449(12) Uani 1 1 d . . . . .
C03W C 1.0427(3) 0.2531(2) 0.14556(14) 0.0378(10) Uani 1 1 d . . . . .
H03W H 1.091839 0.269702 0.147889 0.045 Uiso 1 1 calc R . . . .
C03X C 0.7685(3) 0.09687(19) 0.37390(13) 0.0335(10) Uani 1 1 d . . . . .
H03X H 0.755972 0.065337 0.360051 0.040 Uiso 1 1 calc R . . . .
H03Y H 0.732898 0.121813 0.361293 0.040 Uiso 1 1 calc R . . . .
C03Z C 0.7534(3) 0.3157(2) 0.38249(14) 0.0390(11) Uani 1 1 d . . . . .
H03C H 0.742212 0.342191 0.400283 0.047 Uiso 1 1 calc R . . . .
H03D H 0.776893 0.288514 0.399189 0.047 Uiso 1 1 calc R . . . .
C040 C 0.7858(3) 0.0025(2) 0.65360(14) 0.0383(11) Uani 1 1 d . . . . .
H04S H 0.741576 -0.006972 0.664793 0.046 Uiso 1 1 calc R . . . .
H04T H 0.811554 0.028899 0.670384 0.046 Uiso 1 1 calc R . . . .
C041 C 1.0709(3) 0.2397(2) 0.21903(15) 0.0401(11) Uani 1 1 d . . . . .
H04A H 1.119929 0.254279 0.217977 0.048 Uiso 1 1 calc R . . . .
H04B H 1.078460 0.210874 0.236747 0.048 Uiso 1 1 calc R . . . .
C043 C 0.9970(3) 0.3531(2) 0.25849(15) 0.0391(11) Uani 1 1 d . . . . .
H043 H 1.034616 0.377031 0.271676 0.047 Uiso 1 1 calc R . . . .
C044 C 0.4617(3) 0.20221(19) 0.26990(15) 0.0375(11) Uani 1 1 d . . . . .
H044 H 0.420821 0.204521 0.285718 0.045 Uiso 1 1 calc R . . . .
C045 C 0.5989(3) 0.3840(2) 0.01785(14) 0.0438(12) Uani 1 1 d . . . . .
C046 C 0.5761(3) 0.3482(2) 0.28034(17) 0.0447(12) Uani 1 1 d . . . . .
C047 C 0.6147(3) 0.0400(2) 0.05365(15) 0.0427(11) Uani 1 1 d . . . . .
H047 H 0.579584 0.014609 0.040428 0.051 Uiso 1 1 calc R . . . .
C048 C 0.4554(3) 0.2406(2) 0.20872(17) 0.0461(13) Uani 1 1 d . . . . .
C049 C 0.4440(3) 0.16359(18) 0.23658(14) 0.0363(10) Uani 1 1 d . . . . .
H049 H 0.394074 0.148648 0.236080 0.044 Uiso 1 1 calc R . . . .
C04A C 1.0280(3) 0.1758(2) 0.17043(17) 0.0466(13) Uani 1 1 d . . . . .
C04C C 1.0313(3) 0.2155(2) 0.11162(14) 0.0425(12) Uani 1 1 d . . . . .
H04C H 1.076765 0.212575 0.099314 0.051 Uiso 1 1 calc R . . . .
C04D C 0.6219(3) 0.1197(2) 0.02835(15) 0.0440(12) Uani 1 1 d . . . . .
C04E C 0.4437(3) 0.6463(2) -0.15375(15) 0.0444(12) Uani 1 1 d . . . . .
H04U H 0.474350 0.670235 -0.162947 0.053 Uiso 1 1 calc R . . . .
C04F C 0.3255(3) 0.6157(2) -0.15181(16) 0.0459(12) Uani 1 1 d . . . . .
H04V H 0.273402 0.618509 -0.159335 0.055 Uiso 1 1 calc R . . . .
C04G C 0.4760(3) 0.1494(3) 0.10842(16) 0.0502(14) Uani 1 1 d . . . . .
C04H C 0.5646(3) 0.4209(2) -0.00915(15) 0.0435(12) Uani 1 1 d . . . . .
C04I C 0.5998(3) 0.0071(2) 0.12090(14) 0.0427(11) Uani 1 1 d . . . . .
H04D H 0.631042 -0.012623 0.141475 0.051 Uiso 1 1 calc R . . . .
H04E H 0.562172 -0.015006 0.106121 0.051 Uiso 1 1 calc R . . . .
C04K C 0.6716(3) 0.40410(18) 0.31550(15) 0.0380(10) Uani 1 1 d . . . . .
H04F H 0.670055 0.420152 0.341187 0.046 Uiso 1 1 calc R . . . .
H04G H 0.649156 0.426920 0.294421 0.046 Uiso 1 1 calc R . . . .
C04L C 0.8683(3) 0.0927(2) 0.02862(16) 0.0414(11) Uani 1 1 d . . . . .
H04L H 0.875378 0.076191 0.003549 0.050 Uiso 1 1 calc R . . . .
C04N C 0.5595(3) 0.29375(19) 0.33029(17) 0.0439(12) Uani 1 1 d . . . . .
H04N H 0.516966 0.296233 0.344903 0.053 Uiso 1 1 calc R . . . .
C04O C 0.4753(3) 0.6095(2) -0.12976(15) 0.0431(11) Uani 1 1 d . . . . .
H04X H 0.527590 0.607684 -0.122694 0.052 Uiso 1 1 calc R . . . .
C04P C 0.9352(3) 0.1252(2) 0.04524(15) 0.0435(12) Uani 1 1 d . . . . .
H04P H 0.977006 0.120913 0.030301 0.052 Uiso 1 1 calc R . . . .
C04Q C 0.9852(3) 0.3366(2) 0.15067(16) 0.0450(12) Uani 1 1 d . . . . .
H04H H 0.949560 0.357689 0.133363 0.054 Uiso 1 1 calc R . . . .
H04I H 1.035264 0.350197 0.150861 0.054 Uiso 1 1 calc R . . . .
C04R C 0.4976(3) 0.0794(2) 0.22905(14) 0.0418(11) Uani 1 1 d . . . . .
H04J H 0.446887 0.066641 0.228172 0.050 Uiso 1 1 calc R . . . .
H04K H 0.531892 0.057262 0.246156 0.050 Uiso 1 1 calc R . . . .
C04S C 0.9502(3) 0.2174(2) 0.04410(15) 0.0461(12) Uani 1 1 d . . . . .
H04M H 0.923341 0.243599 0.027529 0.055 Uiso 1 1 calc R . . . .
H04O H 0.995734 0.209979 0.033419 0.055 Uiso 1 1 calc R . . . .
C04T C 0.3541(3) 0.5772(2) -0.12809(15) 0.0414(11) Uani 1 1 d . . . . .
H04Y H 0.322154 0.552962 -0.120368 0.050 Uiso 1 1 calc R . . . .
C04U C 0.8312(3) 0.1750(2) 0.02649(15) 0.0438(12) Uani 1 1 d . . . . .
C04W C 0.4608(3) 0.0903(2) 0.15480(15) 0.0455(12) Uani 1 1 d . . . . .
H04W H 0.410871 0.076975 0.156903 0.055 Uiso 1 1 calc R . . . .
C04X C 0.8981(3) 0.4173(2) 0.25867(16) 0.0426(11) Uani 1 1 d . . . . .
H04Q H 0.869067 0.438084 0.238035 0.051 Uiso 1 1 calc R . . . .
H04R H 0.938264 0.437807 0.273225 0.051 Uiso 1 1 calc R . . . .
C04Y C 0.7182(3) 0.01518(19) 0.09772(15) 0.0430(12) Uani 1 1 d . . . . .
C04Z C 0.6965(4) 0.2700(2) 0.09193(16) 0.0517(14) Uani 1 1 d . . . . .
C050 C 0.7354(3) 0.1154(2) -0.00075(16) 0.0459(12) Uani 1 1 d . . . . .
H05A H 0.742282 0.091031 -0.021210 0.055 Uiso 1 1 calc R . . . .
H05B H 0.713512 0.145278 -0.014329 0.055 Uiso 1 1 calc R . . . .
C051 C 0.9797(3) 0.3229(2) 0.32552(15) 0.0477(13) Uani 1 1 d . . . . .
H05C H 1.014103 0.349694 0.335854 0.057 Uiso 1 1 calc R . . . .
H05D H 0.994878 0.293079 0.341232 0.057 Uiso 1 1 calc R . . . .
C052 C 0.5889(3) 0.3135(2) 0.05912(16) 0.0478(13) Uani 1 1 d . . . . .
H052 H 0.559113 0.290771 0.070285 0.057 Uiso 1 1 calc R . . . .
C053 C 0.3371(3) 0.6903(2) -0.18852(15) 0.0475(13) Uani 1 1 d . . . . .
C054 C 0.8159(3) 0.0159(2) 0.05722(16) 0.0461(12) Uani 1 1 d . . . . .
H05E H 0.837344 -0.009269 0.076604 0.055 Uiso 1 1 calc R . . . .
H05F H 0.811604 0.001330 0.030546 0.055 Uiso 1 1 calc R . . . .
C055 C 0.4116(3) 0.1743(2) 0.16210(15) 0.0477(13) Uani 1 1 d . . . . .
H05G H 0.364607 0.157670 0.164437 0.057 Uiso 1 1 calc R . . . .
H05H H 0.399707 0.202905 0.144401 0.057 Uiso 1 1 calc R . . . .
C056 C 0.5559(4) 0.3487(2) 0.03402(17) 0.0499(13) Uani 1 1 d . . . . .
H056 H 0.503534 0.349530 0.027277 0.060 Uiso 1 1 calc R . . . .
C057 C 0.9173(3) 0.0665(2) 0.09250(16) 0.0471(13) Uani 1 1 d . . . . .
C058 C 0.4926(3) 0.0657(2) 0.12095(15) 0.0471(13) Uani 1 1 d . . . . .
H058 H 0.458842 0.039536 0.107806 0.056 Uiso 1 1 calc R . . . .
C059 C 1.0225(3) 0.1240(2) 0.11144(16) 0.0485(13) Uani 1 1 d . . . . .
H05I H 1.037138 0.098856 0.132039 0.058 Uiso 1 1 calc R . . . .
H05J H 1.062328 0.126292 0.095405 0.058 Uiso 1 1 calc R . . . .
C05A C 0.5076(3) 0.0979(3) 0.05353(15) 0.0529(15) Uani 1 1 d . . . . .
H05K H 0.476811 0.069569 0.042760 0.063 Uiso 1 1 calc R . . . .
H05L H 0.489386 0.127201 0.037802 0.063 Uiso 1 1 calc R . . . .
C05B C 0.7643(4) 0.1913(3) 0.13312(18) 0.0629(19) Uani 1 1 d . . . . .
C05C C 0.4683(3) 0.2944(2) 0.2661(2) 0.0604(17) Uani 1 1 d . . . . .
H05M H 0.429811 0.295281 0.283133 0.073 Uiso 1 1 calc R . . . .
H05N H 0.454794 0.318839 0.244856 0.073 Uiso 1 1 calc R . . . .
C05D C 0.6837(3) 0.0446(2) 0.03381(15) 0.0436(12) Uani 1 1 d . . . . .
H05O H 0.679795 0.023028 0.009998 0.052 Uiso 1 1 calc R . . . .
C05E C 0.5471(3) 0.4868(3) -0.0516(2) 0.0552(15) Uani 1 1 d . . . . .
C05G C 0.7055(4) 0.3435(3) 0.05314(19) 0.0573(15) Uani 1 1 d . . . . .
H05P H 0.757779 0.340829 0.059425 0.069 Uiso 1 1 calc R . . . .
C05H C 0.2809(4) 0.7689(3) -0.23462(16) 0.0631(19) Uani 1 1 d . . . . .
C05I C 0.7645(3) 0.2776(3) 0.1183(2) 0.0570(15) Uani 1 1 d . . . . .
H05Q H 0.785983 0.309407 0.121435 0.068 Uiso 1 1 calc R . . . .
C05J C 0.3456(4) 0.7774(3) -0.20593(19) 0.0575(15) Uani 1 1 d . . . . .
H05R H 0.368168 0.808855 -0.202825 0.069 Uiso 1 1 calc R . . . .
C05K C 0.3748(3) 0.7371(2) -0.18233(18) 0.0516(13) Uani 1 1 d . . . . .
H05S H 0.417891 0.740662 -0.162910 0.062 Uiso 1 1 calc R . . . .
C05L C 0.6740(4) 0.3805(3) 0.02887(19) 0.0608(17) Uani 1 1 d . . . . .
H05T H 0.704858 0.404197 0.019531 0.073 Uiso 1 1 calc R . . . .
C05N C 0.6676(5) 0.2246(3) 0.08734(19) 0.0674(19) Uani 1 1 d . . . . .
H05U H 0.622818 0.219419 0.069430 0.081 Uiso 1 1 calc R . . . .
C05O C 0.7026(5) 0.1849(3) 0.1086(2) 0.074(2) Uani 1 1 d . . . . .
H05V H 0.681279 0.153122 0.105157 0.089 Uiso 1 1 calc R . . . .
C05P C 0.7989(4) 0.2379(3) 0.1393(2) 0.0655(19) Uani 1 1 d . . . . .
H05W H 0.844075 0.241893 0.157177 0.079 Uiso 1 1 calc R . . . .
C05S C 0.2502(5) 0.7260(3) -0.2395(2) 0.074(2) Uani 1 1 d . . . . .
H05X H 0.207581 0.721690 -0.259213 0.089 Uiso 1 1 calc R . . . .
C05T C 0.2791(4) 0.6852(3) -0.2159(2) 0.0663(18) Uani 1 1 d . . . . .
H05Y H 0.255938 0.654053 -0.220220 0.080 Uiso 1 1 calc R . . . .
I2 I 0.7949(4) 0.12445(13) 0.15990(8) 0.1386(17) Uani 0.410(5) 1 d . . P A 1
I10 I 0.2292(2) 0.82559(12) -0.26966(7) 0.1097(9) Uani 0.590(5) 1 d . . P A 2
N58 N 0.5916(9) 0.4487(6) -0.0231(4) 0.050(3) Uani 0.410(5) 1 d . . P A 1
N77 N 0.4977(7) 0.4281(3) -0.0205(2) 0.041(2) Uani 0.590(5) 1 d . . P A 2
N0 N 0.5356(10) 0.5302(8) -0.0833(5) 0.057(5) Uani 0.590(5) 1 d . . P A 2
N0AA N 0.4271(14) 0.5040(10) -0.0726(8) 0.056(7) Uani 0.410(5) 1 d . . P A 1

loop_
_atom_site_aniso_label
_atom_site_aniso_U_11
_atom_site_aniso_U_22
_atom_site_aniso_U_33
_atom_site_aniso_U_23
_atom_site_aniso_U_13
_atom_site_aniso_U_12
I001 0.0528(8) 0.0604(10) 0.0477(10) 0.0166(7) 0.0107(5) 0.0041(7)
I002 0.0675(7) 0.0616(8) 0.0673(7) 0.0286(6) 0.0268(5) 0.0321(4)
S004 0.036(2) 0.0345(19) 0.0505(14) -0.0002(13) 0.0004(14) -0.0046(15)
S006 0.0365(14) 0.0618(18) 0.0681(16) 0.0281(13) 0.0065(11) 0.0022(12)
S007 0.046(3) 0.050(2) 0.048(4) 0.021(3) 0.005(2) -0.004(2)
S008 0.039(2) 0.0311(18) 0.0408(16) 0.0027(12) 0.0004(16) -0.0107(16)
O009 0.0358(17) 0.0289(18) 0.0414(17) -0.0007(14) 0.0046(13) -0.0026(14)
O00A 0.0307(16) 0.0300(18) 0.0456(17) -0.0090(14) 0.0053(13) -0.0067(13)
O00B 0.0387(18) 0.0315(19) 0.0451(18) -0.0042(15) -0.0063(14) -0.0068(14)
O00C 0.0399(18) 0.0278(18) 0.0391(16) -0.0035(13) -0.0053(13) -0.0008(14)
O00D 0.0339(17) 0.046(2) 0.0351(16) -0.0151(15) 0.0014(13) -0.0044(15)
O00E 0.0407(18) 0.038(2) 0.0364(17) -0.0013(14) -0.0040(13) -0.0049(15)
O00F 0.0398(18) 0.048(2) 0.0320(15) -0.0108(15) 0.0050(13) -0.0140(16)
Cl00 0.169(3) 0.118(3) 0.170(3) -0.022(2) -0.072(3) -0.021(2)
O00H 0.046(2) 0.039(2) 0.0333(16) -0.0018(14) 0.0002(14) -0.0112(16)
O00J 0.0414(18) 0.0257(17) 0.0410(17) 0.0012(14) -0.0025(14) 0.0046(14)
O00K 0.0421(19) 0.041(2) 0.0380(17) 0.0092(15) -0.0009(14) 0.0108(15)
O00L 0.047(2) 0.048(2) 0.0357(17) 0.0079(15) -0.0016(15) 0.0089(17)
O00M 0.051(2) 0.035(2) 0.0459(19) 0.0070(16) -0.0031(16) 0.0081(17)
O00N 0.052(2) 0.0253(19) 0.053(2) 0.0036(15) -0.0012(16) 0.0065(15)
O00O 0.052(2) 0.037(2) 0.0434(18) 0.0105(15) 0.0059(16) 0.0133(17)
O00Q 0.045(2) 0.039(2) 0.054(2) 0.0178(17) 0.0089(16) 0.0055(16)
O00R 0.053(2) 0.0284(19) 0.055(2) 0.0147(16) -0.0043(17) 0.0015(16)
O00S 0.057(2) 0.049(2) 0.0387(18) 0.0143(17) -0.0004(16) 0.0097(18)
N00T 0.0317(19) 0.0206(18) 0.0318(17) -0.0039(14) 0.0050(14) -0.0028(15)
O00U 0.062(2) 0.039(2) 0.050(2) 0.0058(17) 0.0000(18) 0.0129(18)
N00V 0.037(2) 0.036(2) 0.0294(18) -0.0049(16) 0.0082(15) -0.0139(17)
N00W 0.0252(18) 0.032(2) 0.0331(18) 0.0006(15) -0.0007(14) -0.0078(15)
N00X 0.0295(18) 0.026(2) 0.0349(18) -0.0026(15) 0.0057(14) -0.0023(15)
O00Y 0.069(3) 0.0263(19) 0.053(2) 0.0097(16) -0.0192(18) -0.0009(17)
N00Z 0.0241(17) 0.029(2) 0.0332(18) -0.0041(15) 0.0042(14) -0.0033(15)
N010 0.0256(18) 0.030(2) 0.0341(18) -0.0018(15) 0.0003(14) -0.0067(15)
O011 0.056(2) 0.046(2) 0.050(2) 0.0164(18) 0.0018(17) 0.0145(19)
N012 0.031(2) 0.031(2) 0.046(2) 0.0102(17) -0.0023(16) 0.0006(16)
N013 0.0262(18) 0.031(2) 0.0376(19) 0.0023(16) -0.0010(15) -0.0013(15)
N014 0.037(2) 0.029(2) 0.0266(17) -0.0023(15) 0.0000(14) -0.0091(16)
O015 0.0368(19) 0.053(3) 0.082(3) 0.043(2) 0.0001(18) 0.0001(18)
O016 0.049(2) 0.039(2) 0.068(2) 0.0146(19) -0.0044(18) 0.0108(18)
N018 0.0279(18) 0.030(2) 0.0295(17) -0.0037(15) -0.0001(14) -0.0019(15)
N019 0.038(2) 0.031(2) 0.0339(19) 0.0025(16) -0.0038(15) -0.0028(17)
N01A 0.0268(18) 0.035(2) 0.0321(18) -0.0022(16) -0.0074(14) 0.0061(16)
N01B 0.0305(19) 0.036(2) 0.0302(18) -0.0027(15) 0.0030(14) -0.0051(16)
N01C 0.0290(19) 0.030(2) 0.0366(19) 0.0008(16) -0.0032(15) 0.0015(15)
N01D 0.040(2) 0.033(2) 0.0274(17) -0.0021(15) 0.0005(15) -0.0105(17)
N01E 0.056(3) 0.038(2) 0.035(2) -0.0080(18) 0.0069(18) 0.006(2)
N01F 0.039(2) 0.025(2) 0.051(2) 0.0058(18) -0.0038(18) 0.0039(17)
N01G 0.041(2) 0.037(2) 0.038(2) 0.0047(17) 0.0001(17) 0.0026(18)
N01H 0.0258(18) 0.037(2) 0.0363(19) -0.0020(16) -0.0059(15) 0.0042(16)
O01J 0.069(3) 0.064(3) 0.053(2) 0.033(2) 0.012(2) 0.020(2)
N01K 0.040(2) 0.027(2) 0.042(2) 0.0034(17) -0.0034(17) -0.0017(17)
N01L 0.039(2) 0.027(2) 0.043(2) 0.0120(17) 0.0020(17) -0.0029(17)
O01M 0.074(3) 0.037(2) 0.048(2) 0.0109(17) -0.0023(18) 0.016(2)
N01O 0.044(2) 0.035(2) 0.041(2) 0.0065(18) 0.0015(17) 0.0053(18)
N01P 0.046(2) 0.032(2) 0.0334(19) 0.0005(16) -0.0016(16) 0.0048(18)
N01R 0.038(2) 0.031(2) 0.048(2) 0.0055(18) 0.0047(17) 0.0052(17)
N01S 0.039(2) 0.032(2) 0.043(2) 0.0079(17) 0.0101(17) 0.0075(17)
N01T 0.041(2) 0.039(2) 0.046(2) 0.0111(19) 0.0156(18) 0.0074(19)
N01U 0.029(2) 0.037(2) 0.049(2) -0.0008(18) -0.0065(17) 0.0078(17)
N01V 0.043(2) 0.028(2) 0.041(2) 0.0091(17) -0.0009(17) 0.0043(17)
N01W 0.038(2) 0.033(2) 0.043(2) 0.0023(17) -0.0007(17) 0.0135(18)
N01X 0.038(2) 0.025(2) 0.045(2) 0.0006(17) -0.0010(17) 0.0012(16)
N01Y 0.042(2) 0.040(3) 0.040(2) 0.0055(18) 0.0020(17) 0.0093(19)
N01Z 0.047(2) 0.032(2) 0.037(2) 0.0078(17) -0.0029(17) 0.0056(18)
N020 0.037(2) 0.042(3) 0.047(2) 0.0174(19) 0.0052(17) 0.0051(18)
N021 0.044(2) 0.036(2) 0.041(2) 0.0060(18) 0.0047(17) 0.0053(18)
N022 0.049(3) 0.046(3) 0.041(2) 0.0132(19) 0.0038(18) 0.012(2)
N023 0.044(2) 0.041(2) 0.0329(19) 0.0095(17) 0.0019(17) 0.0102(19)
N024 0.046(2) 0.034(2) 0.040(2) 0.0022(18) 0.0042(17) 0.0091(18)
N025 0.041(2) 0.034(2) 0.045(2) 0.0098(18) -0.0017(17) 0.0091(18)
N027 0.046(2) 0.031(2) 0.060(3) 0.013(2) -0.015(2) -0.0031(19)
N029 0.049(3) 0.038(2) 0.045(2) 0.0075(19) 0.0025(19) 0.017(2)
N02A 0.064(3) 0.036(2) 0.033(2) 0.0020(17) 0.0033(18) 0.007(2)
N02C 0.048(2) 0.050(3) 0.033(2) 0.0066(19) 0.0021(17) 0.013(2)
N02D 0.047(3) 0.040(3) 0.050(2) 0.010(2) 0.0015(19) 0.006(2)
N02E 0.053(3) 0.035(3) 0.049(2) 0.0054(19) -0.003(2) 0.009(2)
C02F 0.0217(19) 0.027(2) 0.034(2) -0.0010(18) -0.0024(16) -0.0018(16)
N02G 0.038(2) 0.037(2) 0.048(2) 0.0068(19) 0.0017(18) 0.0068(18)
N02I 0.054(3) 0.041(3) 0.039(2) 0.0029(19) 0.0011(19) 0.013(2)
N02J 0.057(3) 0.060(3) 0.033(2) 0.017(2) 0.0029(19) 0.018(2)
N02K 0.056(3) 0.051(3) 0.043(2) 0.021(2) 0.010(2) 0.017(2)
C02L 0.034(2) 0.021(2) 0.0255(19) -0.0023(16) 0.0001(16) -0.0012(17)
N02M 0.052(3) 0.045(3) 0.049(2) 0.006(2) 0.003(2) 0.009(2)
N02N 0.051(3) 0.032(2) 0.067(3) 0.019(2) -0.017(2) -0.009(2)
C02P 0.032(2) 0.033(3) 0.032(2) -0.0077(18) 0.0039(18) -0.0058(19)
C02Q 0.035(2) 0.023(2) 0.0273(19) -0.0023(16) 0.0010(16) -0.0036(17)
C02R 0.025(2) 0.040(3) 0.030(2) -0.0101(19) 0.0035(17) 0.0032(19)
C02T 0.034(2) 0.040(3) 0.046(3) 0.013(2) 0.013(2) 0.007(2)
C02U 0.035(2) 0.022(2) 0.030(2) -0.0013(17) -0.0006(17) -0.0040(18)
C02V 0.035(2) 0.026(2) 0.034(2) 0.0074(18) -0.0019(18) -0.0060(18)
C02W 0.026(2) 0.031(2) 0.033(2) 0.0001(18) 0.0021(16) -0.0035(18)
C02X 0.021(2) 0.035(3) 0.037(2) 0.001(2) -0.0054(16) -0.0032(17)
C02Y 0.022(2) 0.041(3) 0.034(2) 0.0070(19) 0.0022(16) 0.0000(18)
C02Z 0.032(2) 0.035(3) 0.031(2) 0.0012(18) -0.0033(17) 0.002(2)
C030 0.026(2) 0.037(3) 0.032(2) 0.0044(19) 0.0000(17) 0.0036(18)
C031 0.027(2) 0.025(2) 0.0267(19) 0.0028(16) -0.0024(16) 0.0007(17)
C032 0.033(3) 0.027(3) 0.039(2) 0.0009(19) 0.0039(19) -0.002(2)
C034 0.039(3) 0.034(3) 0.041(2) 0.002(2) 0.004(2) 0.002(2)
C035 0.043(3) 0.033(3) 0.038(2) -0.010(2) 0.012(2) -0.002(2)
C037 0.042(3) 0.033(3) 0.033(2) -0.0048(19) 0.0112(19) -0.010(2)
C038 0.040(2) 0.028(2) 0.034(2) 0.0049(18) 0.0041(18) 0.007(2)
C039 0.033(2) 0.029(3) 0.042(2) 0.009(2) 0.0020(19) 0.0041(19)
C03A 0.037(2) 0.022(2) 0.032(2) -0.0006(17) 0.0004(18) -0.0061(18)
C03B 0.029(2) 0.029(2) 0.037(2) -0.0014(18) -0.0009(17) -0.0069(18)
C03C 0.025(2) 0.035(3) 0.038(2) -0.0064(19) 0.0042(17) -0.0026(18)
C03D 0.048(3) 0.029(3) 0.045(3) 0.011(2) 0.002(2) -0.007(2)
C03F 0.040(3) 0.029(3) 0.048(3) 0.004(2) 0.008(2) 0.002(2)
C03H 0.040(3) 0.027(2) 0.046(3) 0.004(2) -0.001(2) 0.010(2)
C03I 0.032(2) 0.036(3) 0.033(2) -0.0008(19) 0.0059(17) 0.0024(19)
C03J 0.036(2) 0.026(2) 0.038(2) -0.0039(18) -0.0014(18) 0.0022(19)
C03L 0.031(2) 0.035(3) 0.035(2) 0.005(2) -0.0065(17) 0.0081(19)
C03M 0.027(2) 0.038(3) 0.038(2) 0.004(2) 0.0001(17) -0.0015(19)
C03N 0.030(2) 0.044(3) 0.049(3) 0.008(2) 0.004(2) 0.000(2)
C03O 0.038(2) 0.027(2) 0.036(2) -0.0013(18) -0.0022(18) -0.0063(19)
C03P 0.042(3) 0.032(3) 0.032(2) -0.0077(18) 0.0108(19) -0.003(2)
C03Q 0.023(2) 0.037(3) 0.035(2) 0.0058(19) -0.0043(16) -0.0090(18)
C03R 0.028(2) 0.033(3) 0.046(3) 0.008(2) -0.0060(19) -0.0026(19)
C03S 0.041(3) 0.035(3) 0.032(2) 0.0059(19) 0.0007(19) 0.004(2)
C03T 0.041(3) 0.027(3) 0.037(2) -0.0061(19) -0.0075(19) 0.001(2)
C03U 0.048(3) 0.049(3) 0.041(3) -0.009(2) 0.016(2) -0.013(3)
C03W 0.031(2) 0.040(3) 0.043(2) 0.005(2) 0.0072(19) 0.006(2)
C03X 0.035(2) 0.035(3) 0.030(2) -0.0048(18) 0.0025(17) -0.0100(19)
C03Z 0.042(3) 0.034(3) 0.037(2) -0.002(2) -0.0061(19) -0.002(2)
C040 0.037(2) 0.035(3) 0.040(2) -0.001(2) -0.0011(19) 0.009(2)
C041 0.037(3) 0.036(3) 0.046(3) 0.004(2) 0.001(2) 0.002(2)
C043 0.040(3) 0.033(3) 0.044(3) 0.003(2) 0.003(2) 0.007(2)
C044 0.026(2) 0.036(3) 0.048(3) 0.014(2) -0.0003(18) -0.0014(19)
C045 0.055(3) 0.042(3) 0.032(2) -0.004(2) 0.001(2) 0.010(2)
C046 0.045(3) 0.025(3) 0.059(3) 0.011(2) -0.006(2) 0.004(2)
C047 0.050(3) 0.038(3) 0.037(2) 0.007(2) -0.003(2) 0.001(2)
C048 0.026(2) 0.047(3) 0.062(3) 0.027(3) -0.002(2) 0.002(2)
C049 0.039(2) 0.028(2) 0.041(2) 0.0075(19) 0.0026(19) -0.002(2)
C04A 0.041(3) 0.044(3) 0.052(3) 0.006(2) -0.001(2) 0.012(2)
C04C 0.036(3) 0.051(3) 0.039(2) 0.004(2) 0.002(2) 0.011(2)
C04D 0.045(3) 0.046(3) 0.039(2) 0.007(2) 0.002(2) 0.004(2)
C04E 0.050(3) 0.039(3) 0.044(3) 0.003(2) 0.007(2) 0.001(2)
C04F 0.036(3) 0.050(3) 0.051(3) -0.005(2) 0.006(2) -0.001(2)
C04G 0.038(3) 0.065(4) 0.045(3) 0.019(3) -0.002(2) 0.019(3)
C04H 0.049(3) 0.043(3) 0.037(2) -0.008(2) 0.004(2) 0.000(3)
C04I 0.054(3) 0.033(3) 0.037(2) 0.004(2) -0.004(2) 0.002(2)
C04K 0.040(3) 0.026(2) 0.046(3) 0.002(2) 0.001(2) 0.004(2)
C04L 0.040(3) 0.036(3) 0.047(3) 0.009(2) 0.003(2) 0.012(2)
C04N 0.037(3) 0.025(3) 0.067(3) 0.008(2) 0.001(2) 0.002(2)
C04O 0.044(3) 0.040(3) 0.042(3) 0.003(2) -0.002(2) -0.003(2)
C04P 0.047(3) 0.039(3) 0.043(3) 0.004(2) 0.005(2) 0.009(2)
C04Q 0.052(3) 0.037(3) 0.048(3) 0.012(2) 0.013(2) 0.009(2)
C04R 0.050(3) 0.036(3) 0.038(2) 0.012(2) 0.006(2) 0.003(2)
C04S 0.052(3) 0.041(3) 0.043(3) 0.007(2) 0.003(2) -0.002(2)
C04T 0.044(3) 0.033(3) 0.047(3) -0.001(2) 0.005(2) -0.001(2)
C04U 0.050(3) 0.039(3) 0.043(3) 0.012(2) 0.008(2) 0.011(2)
C04W 0.039(3) 0.053(3) 0.044(3) 0.014(2) 0.006(2) 0.003(2)
C04X 0.047(3) 0.032(3) 0.048(3) 0.006(2) 0.008(2) 0.005(2)
C04Y 0.059(3) 0.027(3) 0.038(2) 0.001(2) -0.004(2) 0.014(2)
C04Z 0.077(4) 0.037(3) 0.042(3) 0.010(2) 0.016(3) 0.023(3)
C050 0.051(3) 0.041(3) 0.043(3) 0.009(2) 0.000(2) 0.007(2)
C051 0.049(3) 0.051(3) 0.037(2) 0.002(2) -0.009(2) 0.014(3)
C052 0.052(3) 0.046(3) 0.047(3) 0.004(2) 0.012(2) 0.000(3)
C053 0.063(3) 0.044(3) 0.036(2) -0.001(2) 0.007(2) 0.010(3)
C054 0.054(3) 0.032(3) 0.048(3) 0.006(2) -0.001(2) 0.013(2)
C055 0.044(3) 0.056(4) 0.040(3) 0.016(2) 0.000(2) 0.013(3)
C056 0.055(3) 0.043(3) 0.050(3) -0.001(2) 0.004(2) 0.001(3)
C057 0.063(3) 0.029(3) 0.047(3) 0.001(2) 0.004(2) 0.014(2)
C058 0.049(3) 0.050(3) 0.039(3) 0.008(2) -0.002(2) 0.006(3)
C059 0.044(3) 0.048(3) 0.049(3) 0.003(2) -0.005(2) 0.013(2)
C05A 0.054(3) 0.069(4) 0.033(2) 0.014(3) -0.003(2) 0.019(3)
C05B 0.089(5) 0.053(4) 0.050(3) 0.016(3) 0.022(3) 0.033(4)
C05C 0.048(3) 0.032(3) 0.091(5) 0.015(3) -0.019(3) -0.001(2)
C05D 0.050(3) 0.035(3) 0.042(3) -0.001(2) -0.002(2) 0.008(2)
C05E 0.035(3) 0.059(4) 0.070(4) -0.021(3) 0.005(3) 0.000(3)
C05G 0.049(3) 0.055(4) 0.065(4) 0.019(3) 0.001(3) 0.006(3)
C05H 0.098(5) 0.057(4) 0.036(3) 0.008(3) 0.015(3) 0.033(4)
C05I 0.043(3) 0.061(4) 0.071(4) 0.008(3) 0.018(3) 0.005(3)
C05J 0.051(3) 0.057(4) 0.066(4) 0.006(3) 0.015(3) 0.005(3)
C05K 0.049(3) 0.049(4) 0.058(3) -0.002(3) 0.013(3) 0.002(3)
C05L 0.063(4) 0.057(4) 0.058(3) 0.022(3) 0.000(3) -0.014(3)
C05N 0.092(5) 0.056(4) 0.048(3) 0.000(3) -0.006(3) 0.003(4)
C05O 0.094(6) 0.052(4) 0.071(4) 0.001(3) -0.003(4) 0.008(4)
C05P 0.053(4) 0.079(5) 0.065(4) 0.019(4) 0.013(3) 0.021(3)
C05S 0.091(5) 0.071(5) 0.052(4) -0.004(3) -0.010(3) 0.005(4)
C05T 0.068(4) 0.055(4) 0.069(4) -0.012(3) -0.005(3) -0.001(3)
I2 0.310(5) 0.0515(12) 0.0489(8) 0.0048(7) 0.015(2) 0.071(2)
I10 0.191(2) 0.0906(14) 0.0396(7) 0.0167(7) -0.0022(11) 0.0675(15)
N58 0.044(7) 0.052(8) 0.056(7) 0.015(6) 0.017(6) -0.001(7)
N77 0.053(7) 0.025(4) 0.038(4) 0.002(3) -0.005(5) -0.004(5)
N0 0.080(15) 0.054(7) 0.032(7) 0.014(5) -0.003(7) -0.007(10)
N0AA 0.053(14) 0.053(14) 0.058(10) -0.006(9) -0.005(9) -0.020(9)

_geom_special_details            
;
 All esds (except the esd in the dihedral angle between two l.s. planes)
 are estimated using the full covariance matrix.  The cell esds are taken
 into account individually in the estimation of esds in distances, angles
 and torsion angles; correlations between esds in cell parameters are only
 used when they are defined by crystal symmetry.  An approximate (isotropic)
 treatment of cell esds is used for estimating esds involving l.s. planes.
;
loop_
_geom_bond_atom_site_label_1
_geom_bond_atom_site_label_2
_geom_bond_distance
_geom_bond_site_symmetry_2
_geom_bond_publ_flag
I001 C05H 2.128(7) . ?
I002 C05B 2.096(6) . ?
S004 C032 1.763(6) . ?
S004 C03U 1.587(8) . ?
S006 C04H 1.862(7) . ?
S006 C05E 1.606(7) . ?
S007 C032 1.783(8) . ?
S007 C05E 1.469(11) . ?
S008 C03U 1.636(7) . ?
S008 C04H 1.901(7) . ?
O009 C02Q 1.244(6) . ?
O00A C02F 1.214(6) . ?
O00B C02X 1.224(6) . ?
O00C C02Z 1.221(6) . ?
O00D C02R 1.225(6) . ?
O00E C02V 1.234(6) . ?
O00F C02P 1.225(6) . ?
O00H C03A 1.232(6) . ?
O00J C038 1.227(6) . ?
O00K C03L 1.200(6) . ?
O00L C03S 1.235(6) . ?
O00M C039 1.218(6) . ?
O00N C03T 1.197(6) . ?
O00O C03F 1.225(6) . ?
O00Q C02T 1.229(6) . ?
O00R C04A 1.245(7) . ?
O00S C034 1.234(6) . ?
N00T C02L 1.446(6) . ?
N00T C02Q 1.370(6) . ?
N00T C03X 1.440(6) . ?
O00U C04Y 1.228(6) . ?
N00V C02P 1.359(6) . ?
N00V C03C 1.450(6) . ?
N00V C03P 1.463(6) . ?
N00W C02X 1.358(7) . ?
N00W C02Y 1.443(6) . ?
N00W C03Q 1.453(6) . ?
N00X C02F 1.374(6) . ?
N00X C02U 1.461(6) . ?
N00X C03X 1.453(6) . ?
O00Y C046 1.225(7) . ?
N00Z C02F 1.384(6) . ?
N00Z C03C 1.433(6) . ?
N00Z C03Q 1.458(6) . ?
N010 C031 1.443(5) . ?
N010 C03A 1.350(6) . ?
N010 C03B 1.461(6) . ?
O011 C04D 1.197(7) . ?
N012 C038 1.366(6) . ?
N012 C03D 1.447(7) . ?
N012 C04N 1.453(7) . ?
N013 C02W 1.453(6) . ?
N013 C02Z 1.367(7) . ?
N013 C03I 1.448(6) . ?
N014 C02L 1.457(5) . ?
N014 C037 1.434(6) . ?
N014 C03A 1.378(6) . ?
O015 C048 1.219(7) . ?
O016 C04U 1.216(7) . ?
N018 C02Q 1.361(6) . ?
N018 C031 1.436(6) . ?
N018 C03I 1.455(6) 3_756 ?
N019 C02X 1.371(6) . ?
N019 C030 1.450(7) . ?
N019 C03R 1.433(6) . ?
N01A C02R 1.358(7) . ?
N01A C030 1.441(6) . ?
N01A C040 1.451(6) . ?
N01B C02R 1.381(6) . ?
N01B C02Y 1.443(6) . ?
N01B C03P 1.439(7) . ?
N01C C02V 1.372(6) . ?
N01C C02W 1.442(6) . ?
N01C C03B 1.437(6) 3_756 ?
N01D C02P 1.369(6) . ?
N01D C02U 1.448(6) . ?
N01D C037 1.442(6) . ?
N01E C04E 1.347(8) . ?
N01E C04F 1.352(8) . ?
N01E C053 1.450(7) . ?
N01F C038 1.369(7) . ?
N01F C03H 1.445(6) . ?
N01F C03Z 1.444(6) . ?
N01G C034 1.362(7) . ?
N01G C03J 1.451(6) . ?
N01G C04K 1.448(7) . ?
N01H C02V 1.367(7) . ?
N01H C03M 1.446(6) . ?
N01H C03R 1.434(6) . ?
O01J C04G 1.219(8) . ?
N01K C03H 1.437(7) . ?
N01K C046 1.382(7) . ?
N01K C04K 1.439(7) . ?
N01L C039 1.376(7) . ?
N01L C03D 1.443(7) . ?
N01L C044 1.458(6) . ?
O01M C057 1.229(7) . ?
N01O C034 1.354(7) . ?
N01O C03O 1.455(6) . ?
N01O C04X 1.458(7) . ?
N01P C03O 1.444(7) . ?
N01P C03T 1.380(7) . ?
N01P C051 1.449(7) . ?
N01R C03L 1.373(7) . ?
N01R C03N 1.424(7) . ?
N01R C041 1.466(7) . ?
N01S C03F 1.373(7) . ?
N01S C03N 1.447(6) . ?
N01S C04Q 1.455(6) . ?
N01T C02T 1.375(7) . ?
N01T C03W 1.460(6) . ?
N01T C04Q 1.440(8) . ?
N01U C02Z 1.358(6) . ?
N01U C03M 1.438(7) . ?
N01U C040 1.461(6) . ?
N01V C039 1.378(7) . ?
N01V C049 1.449(6) . ?
N01V C04R 1.440(7) . ?
N01W C03F 1.375(7) . ?
N01W C043 1.448(6) . ?
N01W C04X 1.426(7) . ?
N01X C03J 1.441(7) . ?
N01X C03T 1.390(7) . ?
N01X C03Z 1.438(7) . ?
N01Y C02T 1.369(7) . ?
N01Y C04C 1.444(6) . ?
N01Y C04S 1.449(7) . ?
N01Z C047 1.464(6) . ?
N01Z C04I 1.433(7) . ?
N01Z C04Y 1.359(7) . ?
N020 C048 1.357(8) . ?
N020 C049 1.441(6) . ?
N020 C055 1.474(7) . ?
N021 C03W 1.441(6) . ?
N021 C041 1.445(7) . ?
N021 C04A 1.355(8) . ?
N022 C047 1.453(7) . ?
N022 C04D 1.390(7) . ?
N022 C05A 1.432(8) . ?
N023 C03S 1.352(7) . ?
N023 C04R 1.446(6) . ?
N023 C04W 1.461(6) . ?
N024 C03L 1.391(7) . ?
N024 C043 1.441(7) . ?
N024 C051 1.443(7) . ?
N025 C04D 1.366(7) . ?
N025 C050 1.446(7) . ?
N025 C05D 1.437(7) . ?
N027 C044 1.431(7) . ?
N027 C048 1.376(8) . ?
N027 C05C 1.423(8) . ?
N029 C04Y 1.349(7) . ?
N029 C054 1.452(7) . ?
N029 C05D 1.443(7) . ?
N02A C04Z 1.454(7) . ?
N02A C052 1.321(8) . ?
N02A C05G 1.367(8) . ?
N02C C03S 1.374(6) . ?
N02C C04I 1.459(7) . ?
N02C C058 1.449(7) . ?
N02D C04P 1.447(7) . ?
N02D C04S 1.434(8) . ?
N02D C04U 1.357(7) . ?
N02E C04P 1.463(7) . ?
N02E C057 1.359(8) . ?
N02E C059 1.463(7) . ?
N02G C04L 1.470(6) . ?
N02G C04U 1.380(8) . ?
N02G C050 1.431(7) . ?
N02I C04A 1.378(7) . ?
N02I C04C 1.441(8) . ?
N02I C059 1.420(8) . ?
N02J C04G 1.374(9) . ?
N02J C058 1.438(8) . ?
N02J C05A 1.460(7) . ?
N02K C04G 1.367(7) . ?
N02K C04W 1.425(8) . ?
N02K C055 1.434(8) . ?
C02L H02L 1.0000 . ?
C02L C031 1.555(6) . ?
N02M C04L 1.455(7) . ?
N02M C054 1.438(8) . ?
N02M C057 1.367(8) . ?
N02N C046 1.357(7) . ?
N02N C04N 1.442(7) . ?
N02N C05C 1.450(7) . ?
C02U H02U 1.0000 . ?
C02U C03C 1.542(6) . ?
C02W H02W 1.0000 . ?
C02W C03M 1.549(6) . ?
C02Y H02Y 1.0000 . ?
C02Y C030 1.553(6) . ?
C030 H030 1.0000 . ?
C031 H031 1.0000 . ?
C032 C035 1.449(7) . ?
C032 N0 1.32(2) . ?
C032 N0AA 1.27(2) . ?
C035 C04O 1.413(8) . ?
C035 C04T 1.395(8) . ?
C037 H03E 0.9900 . ?
C037 H03F 0.9900 . ?
C03B H03G 0.9900 . ?
C03B H03I 0.9900 . ?
C03C H03K 1.0000 . ?
C03D H03A 0.9900 . ?
C03D H03B 0.9900 . ?
C03H H03H 1.0000 . ?
C03H C04N 1.553(7) . ?
C03I H03L 0.9900 . ?
C03I H03M 0.9900 . ?
C03J H03J 1.0000 . ?
C03J C03O 1.559(7) . ?
C03M H03P 1.0000 . ?
C03N H03N 1.0000 . ?
C03N C043 1.559(7) . ?
C03O H03O 1.0000 . ?
C03P H03Q 0.9900 . ?
C03P H03R 0.9900 . ?
C03Q H03S 0.9900 . ?
C03Q H03T 0.9900 . ?
C03R H03U 0.9900 . ?
C03R H03V 0.9900 . ?
C03U C05E 1.362(8) . ?
C03U N77 1.435(10) . ?
C03U N0AA 1.53(3) . ?
C03W H03W 1.0000 . ?
C03W C04C 1.541(8) . ?
C03X H03X 0.9900 . ?
C03X H03Y 0.9900 . ?
C03Z H03C 0.9900 . ?
C03Z H03D 0.9900 . ?
C040 H04S 0.9900 . ?
C040 H04T 0.9900 . ?
C041 H04A 0.9900 . ?
C041 H04B 0.9900 . ?
C043 H043 1.0000 . ?
C044 H044 1.0000 . ?
C044 C049 1.549(7) . ?
C045 C04H 1.439(8) . ?
C045 C056 1.418(9) . ?
C045 C05L 1.368(9) . ?
C047 H047 1.0000 . ?
C047 C05D 1.541(8) . ?
C049 H049 1.0000 . ?
C04C H04C 1.0000 . ?
C04E H04U 0.9500 . ?
C04E C04O 1.365(8) . ?
C04F H04V 0.9500 . ?
C04F C04T 1.376(8) . ?
C04H N58 1.061(18) . ?
C04H N77 1.239(14) . ?
C04I H04D 0.9900 . ?
C04I H04E 0.9900 . ?
C04K H04F 0.9900 . ?
C04K H04G 0.9900 . ?
C04L H04L 1.0000 . ?
C04L C04P 1.543(8) . ?
C04N H04N 1.0000 . ?
C04O H04X 0.9500 . ?
C04P H04P 1.0000 . ?
C04Q H04H 0.9900 . ?
C04Q H04I 0.9900 . ?
C04R H04J 0.9900 . ?
C04R H04K 0.9900 . ?
C04S H04M 0.9900 . ?
C04S H04O 0.9900 . ?
C04T H04Y 0.9500 . ?
C04W H04W 1.0000 . ?
C04W C058 1.541(8) . ?
C04X H04Q 0.9900 . ?
C04X H04R 0.9900 . ?
C04Z C05I 1.429(10) . ?
C04Z C05N 1.343(10) . ?
C050 H05A 0.9900 . ?
C050 H05B 0.9900 . ?
C051 H05C 0.9900 . ?
C051 H05D 0.9900 . ?
C052 H052 0.9500 . ?
C052 C056 1.360(9) . ?
C053 C05K 1.449(9) . ?
C053 C05T 1.304(9) . ?
C054 H05E 0.9900 . ?
C054 H05F 0.9900 . ?
C055 H05G 0.9900 . ?
C055 H05H 0.9900 . ?
C056 H056 0.9500 . ?
C058 H058 1.0000 . ?
C059 H05I 0.9900 . ?
C059 H05J 0.9900 . ?
C05A H05K 0.9900 . ?
C05A H05L 0.9900 . ?
C05B C05O 1.302(11) . ?
C05B C05P 1.422(12) . ?
C05B I2 2.074(7) . ?
C05C H05M 0.9900 . ?
C05C H05N 0.9900 . ?
C05D H05O 1.0000 . ?
C05E N58 1.559(14) . ?
C05E N0 1.60(2) . ?
C05G H05P 0.9500 . ?
C05G C05L 1.373(9) . ?
C05H C05J 1.428(10) . ?
C05H C05S 1.296(12) . ?
C05H I10 2.087(7) . ?
C05I H05Q 0.9500 . ?
C05I C05P 1.391(10) . ?
C05J H05R 0.9500 . ?
C05J C05K 1.415(9) . ?
C05K H05S 0.9500 . ?
C05L H05T 0.9500 . ?
C05N H05U 0.9500 . ?
C05N C05O 1.399(10) . ?
C05O H05V 0.9500 . ?
C05P H05W 0.9500 . ?
C05S H05X 0.9500 . ?
C05S C05T 1.424(11) . ?
C05T H05Y 0.9500 . ?

loop_
_geom_angle_atom_site_label_1
_geom_angle_atom_site_label_2
_geom_angle_atom_site_label_3
_geom_angle
_geom_angle_site_symmetry_1
_geom_angle_site_symmetry_3
_geom_angle_publ_flag
C03U S004 C032 87.1(3) . . ?
C05E S006 C04H 82.7(3) . . ?
C05E S007 C032 87.7(5) . . ?
C03U S008 C04H 79.2(3) . . ?
C02Q N00T C02L 111.7(4) . . ?
C02Q N00T C03X 122.3(4) . . ?
C03X N00T C02L 123.3(4) . . ?
C02P N00V C03C 112.4(4) . . ?
C02P N00V C03P 121.0(4) . . ?
C03C N00V C03P 121.6(4) . . ?
C02X N00W C02Y 112.6(4) . . ?
C02X N00W C03Q 120.5(4) . . ?
C02Y N00W C03Q 122.2(4) . . ?
C02F N00X C02U 112.1(4) . . ?
C02F N00X C03X 120.8(4) . . ?
C03X N00X C02U 121.7(4) . . ?
C02F N00Z C03C 112.6(4) . . ?
C02F N00Z C03Q 121.0(4) . . ?
C03C N00Z C03Q 121.5(4) . . ?
C031 N010 C03B 123.0(4) . . ?
C03A N010 C031 113.4(4) . . ?
C03A N010 C03B 121.4(4) . . ?
C038 N012 C03D 122.4(4) . . ?
C038 N012 C04N 113.0(4) . . ?
C03D N012 C04N 121.7(4) . . ?
C02Z N013 C02W 112.5(4) . . ?
C02Z N013 C03I 122.7(4) . . ?
C03I N013 C02W 122.2(4) . . ?
C037 N014 C02L 121.8(4) . . ?
C03A N014 C02L 111.6(4) . . ?
C03A N014 C037 121.5(4) . . ?
C02Q N018 C031 113.0(4) . . ?
C02Q N018 C03I 122.8(4) . 3_756 ?
C031 N018 C03I 123.2(4) . 3_756 ?
C02X N019 C030 111.9(4) . . ?
C02X N019 C03R 123.5(4) . . ?
C03R N019 C030 123.5(4) . . ?
C02R N01A C030 112.8(4) . . ?
C02R N01A C040 123.0(4) . . ?
C030 N01A C040 122.1(4) . . ?
C02R N01B C02Y 112.4(4) . . ?
C02R N01B C03P 120.7(4) . . ?
C03P N01B C02Y 122.1(4) . . ?
C02V N01C C02W 112.7(4) . . ?
C02V N01C C03B 123.2(4) . 3_756 ?
C03B N01C C02W 122.1(4) 3_756 . ?
C02P N01D C02U 112.3(4) . . ?
C02P N01D C037 121.4(4) . . ?
C037 N01D C02U 122.3(4) . . ?
C04E N01E C04F 119.9(5) . . ?
C04E N01E C053 120.4(5) . . ?
C04F N01E C053 119.6(5) . . ?
C038 N01F C03H 112.8(4) . . ?
C038 N01F C03Z 123.2(4) . . ?
C03Z N01F C03H 122.8(4) . . ?
C034 N01G C03J 111.9(4) . . ?
C034 N01G C04K 123.0(4) . . ?
C04K N01G C03J 124.0(4) . . ?
C02V N01H C03M 112.4(4) . . ?
C02V N01H C03R 122.4(4) . . ?
C03R N01H C03M 124.4(4) . . ?
C03H N01K C04K 122.7(4) . . ?
C046 N01K C03H 113.0(4) . . ?
C046 N01K C04K 122.9(4) . . ?
C039 N01L C03D 121.9(4) . . ?
C039 N01L C044 111.2(4) . . ?
C03D N01L C044 122.0(4) . . ?
C034 N01O C03O 113.0(4) . . ?
C034 N01O C04X 122.9(4) . . ?
C03O N01O C04X 123.2(4) . . ?
C03O N01P C051 123.0(5) . . ?
C03T N01P C03O 113.2(4) . . ?
C03T N01P C051 120.6(4) . . ?
C03L N01R C03N 114.1(4) . . ?
C03L N01R C041 119.6(4) . . ?
C03N N01R C041 120.9(4) . . ?
C03F N01S C03N 113.2(4) . . ?
C03F N01S C04Q 120.6(4) . . ?
C03N N01S C04Q 120.1(4) . . ?
C02T N01T C03W 111.5(4) . . ?
C02T N01T C04Q 120.3(4) . . ?
C04Q N01T C03W 121.1(5) . . ?
C02Z N01U C03M 113.5(4) . . ?
C02Z N01U C040 123.1(5) . . ?
C03M N01U C040 122.7(4) . . ?
C039 N01V C049 112.1(4) . . ?
C039 N01V C04R 123.2(4) . . ?
C04R N01V C049 122.0(4) . . ?
C03F N01W C043 111.5(4) . . ?
C03F N01W C04X 122.8(4) . . ?
C04X N01W C043 122.6(4) . . ?
C03T N01X C03J 112.8(4) . . ?
C03T N01X C03Z 122.6(4) . . ?
C03Z N01X C03J 124.3(4) . . ?
C02T N01Y C04C 112.7(4) . . ?
C02T N01Y C04S 123.4(4) . . ?
C04C N01Y C04S 122.6(5) . . ?
C04I N01Z C047 122.2(4) . . ?
C04Y N01Z C047 110.4(4) . . ?
C04Y N01Z C04I 122.4(4) . . ?
C048 N020 C049 112.7(5) . . ?
C048 N020 C055 120.4(4) . . ?
C049 N020 C055 121.6(5) . . ?
C03W N021 C041 121.5(5) . . ?
C04A N021 C03W 111.3(4) . . ?
C04A N021 C041 122.1(4) . . ?
C04D N022 C047 111.6(5) . . ?
C04D N022 C05A 122.6(5) . . ?
C05A N022 C047 121.9(5) . . ?
C03S N023 C04R 121.9(4) . . ?
C03S N023 C04W 111.4(4) . . ?
C04R N023 C04W 122.2(4) . . ?
C03L N024 C043 112.6(4) . . ?
C03L N024 C051 121.9(4) . . ?
C043 N024 C051 121.6(5) . . ?
C04D N025 C050 122.1(4) . . ?
C04D N025 C05D 112.5(5) . . ?
C05D N025 C050 122.9(5) . . ?
C048 N027 C044 112.5(5) . . ?
C048 N027 C05C 121.2(5) . . ?
C05C N027 C044 123.9(5) . . ?
C04Y N029 C054 122.0(4) . . ?
C04Y N029 C05D 112.6(5) . . ?
C05D N029 C054 123.2(4) . . ?
C052 N02A C04Z 120.8(5) . . ?
C052 N02A C05G 120.3(5) . . ?
C05G N02A C04Z 118.7(5) . . ?
C03S N02C C04I 122.5(4) . . ?
C03S N02C C058 110.4(4) . . ?
C058 N02C C04I 121.2(4) . . ?
C04S N02D C04P 122.7(5) . . ?
C04U N02D C04P 113.2(5) . . ?
C04U N02D C04S 123.0(5) . . ?
C04P N02E C059 121.3(5) . . ?
C057 N02E C04P 112.1(5) . . ?
C057 N02E C059 123.3(5) . . ?
O00A C02F N00X 125.5(4) . . ?
O00A C02F N00Z 127.0(4) . . ?
N00X C02F N00Z 107.5(4) . . ?
C04U N02G C04L 110.3(4) . . ?
C04U N02G C050 122.1(5) . . ?
C050 N02G C04L 123.2(5) . . ?
C04A N02I C04C 109.5(5) . . ?
C04A N02I C059 122.9(5) . . ?
C059 N02I C04C 121.5(5) . . ?
C04G N02J C058 112.0(5) . . ?
C04G N02J C05A 123.5(5) . . ?
C058 N02J C05A 122.1(5) . . ?
C04G N02K C04W 112.1(5) . . ?
C04G N02K C055 122.0(5) . . ?
C04W N02K C055 121.1(5) . . ?
N00T C02L N014 113.5(3) . . ?
N00T C02L H02L 112.0 . . ?
N00T C02L C031 103.6(3) . . ?
N014 C02L H02L 112.0 . . ?
N014 C02L C031 103.3(3) . . ?
C031 C02L H02L 112.0 . . ?
C054 N02M C04L 125.1(5) . . ?
C057 N02M C04L 111.9(5) . . ?
C057 N02M C054 122.9(5) . . ?
C046 N02N C04N 112.5(5) . . ?
C046 N02N C05C 121.0(5) . . ?
C04N N02N C05C 122.3(5) . . ?
O00F C02P N00V 126.8(4) . . ?
O00F C02P N01D 124.9(4) . . ?
N00V C02P N01D 108.3(4) . . ?
O009 C02Q N00T 126.3(4) . . ?
O009 C02Q N018 125.0(4) . . ?
N018 C02Q N00T 108.7(4) . . ?
O00D C02R N01A 126.7(4) . . ?
O00D C02R N01B 125.6(5) . . ?
N01A C02R N01B 107.7(4) . . ?
O00Q C02T N01T 124.9(5) . . ?
O00Q C02T N01Y 127.0(5) . . ?
N01Y C02T N01T 108.0(4) . . ?
N00X C02U H02U 112.3 . . ?
N00X C02U C03C 103.1(4) . . ?
N01D C02U N00X 112.9(4) . . ?
N01D C02U H02U 112.3 . . ?
N01D C02U C03C 103.2(3) . . ?
C03C C02U H02U 112.3 . . ?
O00E C02V N01C 126.2(5) . . ?
O00E C02V N01H 125.8(4) . . ?
N01H C02V N01C 108.0(4) . . ?
N013 C02W H02W 111.8 . . ?
N013 C02W C03M 103.0(4) . . ?
N01C C02W N013 114.5(4) . . ?
N01C C02W H02W 111.8 . . ?
N01C C02W C03M 103.1(4) . . ?
C03M C02W H02W 111.8 . . ?
O00B C02X N00W 126.3(4) . . ?
O00B C02X N019 125.2(5) . . ?
N00W C02X N019 108.6(4) . . ?
N00W C02Y H02Y 111.7 . . ?
N00W C02Y C030 103.2(4) . . ?
N01B C02Y N00W 114.9(4) . . ?
N01B C02Y H02Y 111.7 . . ?
N01B C02Y C030 102.9(3) . . ?
C030 C02Y H02Y 111.7 . . ?
O00C C02Z N013 126.5(4) . . ?
O00C C02Z N01U 125.7(5) . . ?
N01U C02Z N013 107.8(4) . . ?
N019 C030 C02Y 103.3(4) . . ?
N019 C030 H030 111.4 . . ?
N01A C030 N019 115.3(4) . . ?
N01A C030 C02Y 103.5(4) . . ?
N01A C030 H030 111.4 . . ?
C02Y C030 H030 111.4 . . ?
N010 C031 C02L 102.9(3) . . ?
N010 C031 H031 111.8 . . ?
N018 C031 N010 114.7(4) . . ?
N018 C031 C02L 103.0(3) . . ?
N018 C031 H031 111.8 . . ?
C02L C031 H031 111.8 . . ?
C035 C032 S004 120.2(4) . . ?
C035 C032 S007 121.5(4) . . ?
N0 C032 S004 121.1(9) . . ?
N0 C032 C035 118.3(10) . . ?
N0AA C032 S007 113.1(13) . . ?
N0AA C032 C035 125.2(13) . . ?
O00S C034 N01G 124.6(5) . . ?
O00S C034 N01O 126.3(5) . . ?
N01O C034 N01G 109.1(4) . . ?
C04O C035 C032 120.5(5) . . ?
C04T C035 C032 121.8(5) . . ?
C04T C035 C04O 117.7(5) . . ?
N014 C037 N01D 112.5(4) . . ?
N014 C037 H03E 109.1 . . ?
N014 C037 H03F 109.1 . . ?
N01D C037 H03E 109.1 . . ?
N01D C037 H03F 109.1 . . ?
H03E C037 H03F 107.8 . . ?
O00J C038 N012 126.2(5) . . ?
O00J C038 N01F 126.0(5) . . ?
N012 C038 N01F 107.8(4) . . ?
O00M C039 N01L 124.5(5) . . ?
O00M C039 N01V 126.8(5) . . ?
N01L C039 N01V 108.7(4) . . ?
O00H C03A N010 127.0(4) . . ?
O00H C03A N014 124.5(4) . . ?
N010 C03A N014 108.5(4) . . ?
N010 C03B H03G 108.9 . . ?
N010 C03B H03I 108.9 . . ?
N01C C03B N010 113.4(4) 3_756 . ?
N01C C03B H03G 108.9 3_756 . ?
N01C C03B H03I 108.9 3_756 . ?
H03G C03B H03I 107.7 . . ?
N00V C03C C02U 103.4(4) . . ?
N00V C03C H03K 111.5 . . ?
N00Z C03C N00V 114.2(4) . . ?
N00Z C03C C02U 104.1(4) . . ?
N00Z C03C H03K 111.5 . . ?
C02U C03C H03K 111.5 . . ?
N012 C03D H03A 108.8 . . ?
N012 C03D H03B 108.8 . . ?
N01L C03D N012 113.6(4) . . ?
N01L C03D H03A 108.8 . . ?
N01L C03D H03B 108.8 . . ?
H03A C03D H03B 107.7 . . ?
O00O C03F N01S 126.7(5) . . ?
O00O C03F N01W 124.9(5) . . ?
N01S C03F N01W 108.3(4) . . ?
N01F C03H H03H 111.6 . . ?
N01F C03H C04N 103.5(4) . . ?
N01K C03H N01F 115.4(4) . . ?
N01K C03H H03H 111.6 . . ?
N01K C03H C04N 102.5(4) . . ?
C04N C03H H03H 111.6 . . ?
N013 C03I N018 113.5(4) . 3_756 ?
N013 C03I H03L 108.9 . . ?
N013 C03I H03M 108.9 . . ?
N018 C03I H03L 108.9 3_756 . ?
N018 C03I H03M 108.9 3_756 . ?
H03L C03I H03M 107.7 . . ?
N01G C03J H03J 111.1 . . ?
N01G C03J C03O 103.7(4) . . ?
N01X C03J N01G 115.6(4) . . ?
N01X C03J H03J 111.1 . . ?
N01X C03J C03O 103.6(4) . . ?
C03O C03J H03J 111.1 . . ?
O00K C03L N01R 127.4(5) . . ?
O00K C03L N024 126.2(5) . . ?
N01R C03L N024 106.4(4) . . ?
N01H C03M C02W 103.6(4) . . ?
N01H C03M H03P 111.4 . . ?
N01U C03M N01H 115.4(4) . . ?
N01U C03M C02W 103.1(4) . . ?
N01U C03M H03P 111.4 . . ?
C02W C03M H03P 111.4 . . ?
N01R C03N N01S 114.3(4) . . ?
N01R C03N H03N 112.2 . . ?
N01R C03N C043 103.1(4) . . ?
N01S C03N H03N 112.2 . . ?
N01S C03N C043 102.1(4) . . ?
C043 C03N H03N 112.2 . . ?
N01O C03O C03J 102.2(4) . . ?
N01O C03O H03O 112.0 . . ?
N01P C03O N01O 114.8(4) . . ?
N01P C03O C03J 103.1(4) . . ?
N01P C03O H03O 112.0 . . ?
C03J C03O H03O 112.0 . . ?
N00V C03P H03Q 108.9 . . ?
N00V C03P H03R 108.9 . . ?
N01B C03P N00V 113.3(4) . . ?
N01B C03P H03Q 108.9 . . ?
N01B C03P H03R 108.9 . . ?
H03Q C03P H03R 107.7 . . ?
N00W C03Q N00Z 113.0(3) . . ?
N00W C03Q H03S 109.0 . . ?
N00W C03Q H03T 109.0 . . ?
N00Z C03Q H03S 109.0 . . ?
N00Z C03Q H03T 109.0 . . ?
H03S C03Q H03T 107.8 . . ?
N019 C03R N01H 114.3(4) . . ?
N019 C03R H03U 108.7 . . ?
N019 C03R H03V 108.7 . . ?
N01H C03R H03U 108.7 . . ?
N01H C03R H03V 108.7 . . ?
H03U C03R H03V 107.6 . . ?
O00L C03S N023 124.9(4) . . ?
O00L C03S N02C 125.2(5) . . ?
N023 C03S N02C 109.9(4) . . ?
O00N C03T N01P 126.7(5) . . ?
O00N C03T N01X 126.2(5) . . ?
N01P C03T N01X 107.0(4) . . ?
C05E C03U S004 120.4(5) . . ?
C05E C03U S008 129.7(6) . . ?
C05E C03U N77 103.7(8) . . ?
C05E C03U N0AA 101.7(9) . . ?
N77 C03U S004 135.9(7) . . ?
N0AA C03U S008 128.6(9) . . ?
N01T C03W H03W 111.4 . . ?
N01T C03W C04C 103.5(4) . . ?
N021 C03W N01T 115.0(4) . . ?
N021 C03W H03W 111.4 . . ?
N021 C03W C04C 103.5(4) . . ?
C04C C03W H03W 111.4 . . ?
N00T C03X N00X 113.9(4) . . ?
N00T C03X H03X 108.8 . . ?
N00T C03X H03Y 108.8 . . ?
N00X C03X H03X 108.8 . . ?
N00X C03X H03Y 108.8 . . ?
H03X C03X H03Y 107.7 . . ?
N01F C03Z H03C 108.7 . . ?
N01F C03Z H03D 108.7 . . ?
N01X C03Z N01F 114.2(4) . . ?
N01X C03Z H03C 108.7 . . ?
N01X C03Z H03D 108.7 . . ?
H03C C03Z H03D 107.6 . . ?
N01A C040 N01U 113.1(4) . . ?
N01A C040 H04S 109.0 . . ?
N01A C040 H04T 109.0 . . ?
N01U C040 H04S 109.0 . . ?
N01U C040 H04T 109.0 . . ?
H04S C040 H04T 107.8 . . ?
N01R C041 H04A 109.1 . . ?
N01R C041 H04B 109.1 . . ?
N021 C041 N01R 112.5(4) . . ?
N021 C041 H04A 109.1 . . ?
N021 C041 H04B 109.1 . . ?
H04A C041 H04B 107.8 . . ?
N01W C043 C03N 104.6(4) . . ?
N01W C043 H043 111.2 . . ?
N024 C043 N01W 114.8(4) . . ?
N024 C043 C03N 103.3(4) . . ?
N024 C043 H043 111.2 . . ?
C03N C043 H043 111.2 . . ?
N01L C044 H044 111.3 . . ?
N01L C044 C049 104.0(4) . . ?
N027 C044 N01L 115.1(4) . . ?
N027 C044 H044 111.3 . . ?
N027 C044 C049 103.4(4) . . ?
C049 C044 H044 111.3 . . ?
C056 C045 C04H 121.1(5) . . ?
C05L C045 C04H 122.5(6) . . ?
C05L C045 C056 116.4(5) . . ?
O00Y C046 N01K 126.2(5) . . ?
O00Y C046 N02N 126.1(5) . . ?
N02N C046 N01K 107.7(5) . . ?
N01Z C047 H047 111.7 . . ?
N01Z C047 C05D 103.6(4) . . ?
N022 C047 N01Z 114.1(4) . . ?
N022 C047 H047 111.7 . . ?
N022 C047 C05D 103.3(4) . . ?
C05D C047 H047 111.7 . . ?
O015 C048 N020 125.7(6) . . ?
O015 C048 N027 126.6(6) . . ?
N020 C048 N027 107.8(4) . . ?
N01V C049 C044 103.4(4) . . ?
N01V C049 H049 111.5 . . ?
N020 C049 N01V 115.4(4) . . ?
N020 C049 C044 103.1(4) . . ?
N020 C049 H049 111.5 . . ?
C044 C049 H049 111.5 . . ?
O00R C04A N021 125.1(5) . . ?
O00R C04A N02I 124.7(6) . . ?
N021 C04A N02I 110.2(5) . . ?
N01Y C04C C03W 103.5(4) . . ?
N01Y C04C H04C 111.0 . . ?
N02I C04C N01Y 115.5(5) . . ?
N02I C04C C03W 104.6(4) . . ?
N02I C04C H04C 111.0 . . ?
C03W C04C H04C 111.0 . . ?
O011 C04D N022 125.6(5) . . ?
O011 C04D N025 126.9(5) . . ?
N025 C04D N022 107.5(5) . . ?
N01E C04E H04U 119.3 . . ?
N01E C04E C04O 121.4(5) . . ?
C04O C04E H04U 119.3 . . ?
N01E C04F H04V 119.3 . . ?
N01E C04F C04T 121.5(5) . . ?
C04T C04F H04V 119.3 . . ?
O01J C04G N02J 124.4(5) . . ?
O01J C04G N02K 127.4(6) . . ?
N02K C04G N02J 108.2(5) . . ?
C045 C04H S006 118.5(4) . . ?
C045 C04H S008 117.7(5) . . ?
N58 C04H S008 115.3(8) . . ?
N58 C04H C045 127.1(9) . . ?
N77 C04H S006 113.5(6) . . ?
N77 C04H C045 127.9(7) . . ?
N01Z C04I N02C 113.2(4) . . ?
N01Z C04I H04D 108.9 . . ?
N01Z C04I H04E 108.9 . . ?
N02C C04I H04D 108.9 . . ?
N02C C04I H04E 108.9 . . ?
H04D C04I H04E 107.8 . . ?
N01G C04K H04F 108.9 . . ?
N01G C04K H04G 108.9 . . ?
N01K C04K N01G 113.6(4) . . ?
N01K C04K H04F 108.9 . . ?
N01K C04K H04G 108.9 . . ?
H04F C04K H04G 107.7 . . ?
N02G C04L H04L 111.5 . . ?
N02G C04L C04P 103.9(4) . . ?
N02M C04L N02G 114.3(4) . . ?
N02M C04L H04L 111.5 . . ?
N02M C04L C04P 103.6(4) . . ?
C04P C04L H04L 111.5 . . ?
N012 C04N C03H 102.7(4) . . ?
N012 C04N H04N 111.7 . . ?
N02N C04N N012 114.5(5) . . ?
N02N C04N C03H 104.0(4) . . ?
N02N C04N H04N 111.7 . . ?
C03H C04N H04N 111.7 . . ?
C035 C04O H04X 120.0 . . ?
C04E C04O C035 119.9(5) . . ?
C04E C04O H04X 120.0 . . ?
N02D C04P N02E 114.7(4) . . ?
N02D C04P C04L 102.9(4) . . ?
N02D C04P H04P 112.0 . . ?
N02E C04P C04L 102.7(4) . . ?
N02E C04P H04P 112.0 . . ?
C04L C04P H04P 112.0 . . ?
N01S C04Q H04H 108.9 . . ?
N01S C04Q H04I 108.9 . . ?
N01T C04Q N01S 113.4(4) . . ?
N01T C04Q H04H 108.9 . . ?
N01T C04Q H04I 108.9 . . ?
H04H C04Q H04I 107.7 . . ?
N01V C04R N023 114.0(4) . . ?
N01V C04R H04J 108.8 . . ?
N01V C04R H04K 108.8 . . ?
N023 C04R H04J 108.8 . . ?
N023 C04R H04K 108.8 . . ?
H04J C04R H04K 107.7 . . ?
N01Y C04S H04M 108.7 . . ?
N01Y C04S H04O 108.7 . . ?
N02D C04S N01Y 114.0(4) . . ?
N02D C04S H04M 108.7 . . ?
N02D C04S H04O 108.7 . . ?
H04M C04S H04O 107.6 . . ?
C035 C04T H04Y 120.2 . . ?
C04F C04T C035 119.6(5) . . ?
C04F C04T H04Y 120.2 . . ?
O016 C04U N02D 125.3(6) . . ?
O016 C04U N02G 125.9(5) . . ?
N02D C04U N02G 108.8(5) . . ?
N023 C04W H04W 111.5 . . ?
N023 C04W C058 103.1(4) . . ?
N02K C04W N023 114.5(5) . . ?
N02K C04W H04W 111.5 . . ?
N02K C04W C058 104.2(4) . . ?
C058 C04W H04W 111.5 . . ?
N01O C04X H04Q 108.8 . . ?
N01O C04X H04R 108.8 . . ?
N01W C04X N01O 113.8(5) . . ?
N01W C04X H04Q 108.8 . . ?
N01W C04X H04R 108.8 . . ?
H04Q C04X H04R 107.7 . . ?
O00U C04Y N01Z 125.2(5) . . ?
O00U C04Y N029 125.4(6) . . ?
N029 C04Y N01Z 109.4(4) . . ?
C05I C04Z N02A 119.9(6) . . ?
C05N C04Z N02A 120.4(6) . . ?
C05N C04Z C05I 119.6(6) . . ?
N025 C050 H05A 109.1 . . ?
N025 C050 H05B 109.1 . . ?
N02G C050 N025 112.3(4) . . ?
N02G C050 H05A 109.1 . . ?
N02G C050 H05B 109.1 . . ?
H05A C050 H05B 107.9 . . ?
N01P C051 H05C 109.1 . . ?
N01P C051 H05D 109.1 . . ?
N024 C051 N01P 112.7(4) . . ?
N024 C051 H05C 109.1 . . ?
N024 C051 H05D 109.1 . . ?
H05C C051 H05D 107.8 . . ?
N02A C052 H052 119.4 . . ?
N02A C052 C056 121.2(6) . . ?
C056 C052 H052 119.4 . . ?
C05K C053 N01E 116.8(5) . . ?
C05T C053 N01E 122.5(6) . . ?
C05T C053 C05K 120.7(6) . . ?
N029 C054 H05E 109.0 . . ?
N029 C054 H05F 109.0 . . ?
N02M C054 N029 112.8(5) . . ?
N02M C054 H05E 109.0 . . ?
N02M C054 H05F 109.0 . . ?
H05E C054 H05F 107.8 . . ?
N020 C055 H05G 109.0 . . ?
N020 C055 H05H 109.0 . . ?
N02K C055 N020 112.9(4) . . ?
N02K C055 H05G 109.0 . . ?
N02K C055 H05H 109.0 . . ?
H05G C055 H05H 107.8 . . ?
C045 C056 H056 119.7 . . ?
C052 C056 C045 120.6(6) . . ?
C052 C056 H056 119.7 . . ?
O01M C057 N02E 126.2(6) . . ?
O01M C057 N02M 125.1(6) . . ?
N02E C057 N02M 108.7(5) . . ?
N02C C058 C04W 104.3(4) . . ?
N02C C058 H058 111.4 . . ?
N02J C058 N02C 114.5(5) . . ?
N02J C058 C04W 103.2(5) . . ?
N02J C058 H058 111.4 . . ?
C04W C058 H058 111.4 . . ?
N02E C059 H05I 108.8 . . ?
N02E C059 H05J 108.8 . . ?
N02I C059 N02E 113.6(5) . . ?
N02I C059 H05I 108.8 . . ?
N02I C059 H05J 108.8 . . ?
H05I C059 H05J 107.7 . . ?
N022 C05A N02J 112.4(4) . . ?
N022 C05A H05K 109.1 . . ?
N022 C05A H05L 109.1 . . ?
N02J C05A H05K 109.1 . . ?
N02J C05A H05L 109.1 . . ?
H05K C05A H05L 107.9 . . ?
C05O C05B I002 123.1(6) . . ?
C05O C05B C05P 122.2(6) . . ?
C05O C05B I2 108.1(6) . . ?
C05P C05B I002 114.6(5) . . ?
C05P C05B I2 129.6(6) . . ?
N027 C05C N02N 113.1(5) . . ?
N027 C05C H05M 109.0 . . ?
N027 C05C H05N 109.0 . . ?
N02N C05C H05M 109.0 . . ?
N02N C05C H05N 109.0 . . ?
H05M C05C H05N 107.8 . . ?
N025 C05D N029 115.3(5) . . ?
N025 C05D C047 103.9(4) . . ?
N025 C05D H05O 111.4 . . ?
N029 C05D C047 102.9(4) . . ?
N029 C05D H05O 111.4 . . ?
C047 C05D H05O 111.4 . . ?
S007 C05E N58 139.1(8) . . ?
C03U C05E S006 124.6(6) . . ?
C03U C05E S007 126.4(6) . . ?
C03U C05E N58 94.3(8) . . ?
C03U C05E N0 109.2(9) . . ?
N0 C05E S006 125.9(8) . . ?
N02A C05G H05P 120.0 . . ?
N02A C05G C05L 119.9(6) . . ?
C05L C05G H05P 120.0 . . ?
C05J C05H I001 113.4(6) . . ?
C05J C05H I10 121.4(6) . . ?
C05S C05H I001 124.5(6) . . ?
C05S C05H C05J 122.0(6) . . ?
C05S C05H I10 116.6(6) . . ?
C04Z C05I H05Q 120.4 . . ?
C05P C05I C04Z 119.2(7) . . ?
C05P C05I H05Q 120.4 . . ?
C05H C05J H05R 121.3 . . ?
C05K C05J C05H 117.3(7) . . ?
C05K C05J H05R 121.3 . . ?
C053 C05K H05S 120.9 . . ?
C05J C05K C053 118.3(6) . . ?
C05J C05K H05S 120.9 . . ?
C045 C05L C05G 121.4(6) . . ?
C045 C05L H05T 119.3 . . ?
C05G C05L H05T 119.3 . . ?
C04Z C05N H05U 119.6 . . ?
C04Z C05N C05O 120.8(7) . . ?
C05O C05N H05U 119.6 . . ?
C05B C05O C05N 120.5(8) . . ?
C05B C05O H05V 119.8 . . ?
C05N C05O H05V 119.8 . . ?
C05B C05P H05W 121.1 . . ?
C05I C05P C05B 117.7(7) . . ?
C05I C05P H05W 121.1 . . ?
C05H C05S H05X 119.4 . . ?
C05H C05S C05T 121.1(7) . . ?
C05T C05S H05X 119.4 . . ?
C053 C05T C05S 120.6(7) . . ?
C053 C05T H05Y 119.7 . . ?
C05S C05T H05Y 119.7 . . ?
C04H N58 C05E 121.6(13) . . ?
C04H N77 C03U 115.4(10) . . ?
C032 N0 C05E 101.4(13) . . ?
C032 N0AA C03U 110.8(17) . . ?

_shelx_res_file                  
;
TITL exp_3337_a.res in P2(1)/n
    exp_3337_sq.res
    created by SHELXL-2016/6 at 20:38:21 on 11-Jun-2025
REM Old TITL exp_3337_a.res in P2(1)/n
REM SHELXT solution in P2(1)/n
REM R1 0.338, Rweak 0.048, Alpha 0.058, Orientation as input
REM Formula found by SHELXT: C124 N70 O32 I S4
CELL 1.54184 18.355 27.2455 34.3754 90 99.767 90
ZERR 4 0.0004 0.0006 0.0007 0 0.002 0
LATT 1
SYMM 0.5-X,0.5+Y,0.5-Z
SFAC C H Cl I N O S
UNIT 392 352 4 8 208 96 8

L.S. 10 0 701
PLAN  99
SIZE 0.1 0.2 0.3
BOND $H
ABIN
TEMP-173K
fmap 2 53
acta
SHEL 999 0.84
OMIT -7 2 1
OMIT 8 4 1
OMIT -6 2 10
OMIT -6 3 1
OMIT -5 2 4
OMIT 0 1 15
OMIT -6 1 1
OMIT -1 7 4
OMIT -5 5 11
OMIT -1 0 13
OMIT -7 4 3
OMIT -7 3 1
OMIT 3 11 0
OMIT -5 4 3
OMIT -3 8 11
OMIT -4 1 10
OMIT -4 7 3
REM <olex2.extras>
REM <HklSrc "%.\\exp_3337_sq.hkl">
REM </olex2.extras>

WGHT    0.110100   11.543000
FVAR       0.12233   0.40954
PART 1
I001  4    0.243971    0.832082   -0.268647    21.00000    0.05275    0.06035 =
         0.04769    0.01662    0.01074    0.00407
PART 0
PART 2
I002  4    0.824504    0.133245    0.163019   -21.00000    0.06755    0.06161 =
         0.06727    0.02860    0.02681    0.03210
S004  7    0.406186    0.492823   -0.069868   -21.00000    0.03642    0.03446 =
         0.05048   -0.00017    0.00038   -0.00458
S006  7    0.625035    0.464023   -0.031232   -21.00000    0.03654    0.06179 =
         0.06806    0.02813    0.00647    0.00219
PART 0
PART 1
S007  7    0.560625    0.530780   -0.073996    21.00000    0.04580    0.05017 =
         0.04801    0.02076    0.00487   -0.00404
S008  7    0.459650    0.421643   -0.021245    21.00000    0.03930    0.03106 =
         0.04079    0.00270    0.00040   -0.01067

PART 0
O009  6    0.871460    0.040150    0.337035    11.00000    0.03575    0.02887 =
         0.04138   -0.00069    0.00457   -0.00265
O00A  6    0.727916    0.009555    0.410884    11.00000    0.03072    0.02996 =
         0.04556   -0.00901    0.00529   -0.00665
O00B  6    0.691635   -0.072242    0.506161    11.00000    0.03867    0.03154 =
         0.04514   -0.00423   -0.00634   -0.00679
O00C  6    0.944331    0.000770    0.675440    11.00000    0.03991    0.02779 =
         0.03915   -0.00353   -0.00533   -0.00079
O00D  6    0.837312    0.090050    0.618966    11.00000    0.03393    0.04612 =
         0.03515   -0.01507    0.00137   -0.00440
O00E  6    0.803689   -0.157982    0.562563    11.00000    0.04072    0.03789 =
         0.03644   -0.00126   -0.00399   -0.00489
O00F  6    0.872902    0.170056    0.522790    11.00000    0.03979    0.04835 =
         0.03196   -0.01084    0.00496   -0.01401

CL00  3    1.051193    0.407268   -0.096965    11.00000    0.16916    0.11817 =
         0.16966   -0.02170   -0.07235   -0.02071
O00H  6    1.010867    0.198401    0.450485    11.00000    0.04647    0.03949 =
         0.03330   -0.00181    0.00018   -0.01121
O00J  6    0.707866    0.214920    0.367064    11.00000    0.04140    0.02571 =
         0.04099    0.00115   -0.00245    0.00458
O00K  6    1.010014    0.230572    0.290179    11.00000    0.04214    0.04065 =
         0.03800    0.00920   -0.00093    0.01084
O00L  6    0.617889    0.029186    0.204423    11.00000    0.04705    0.04787 =
         0.03568    0.00791   -0.00162    0.00892
O00M  6    0.598089    0.113270    0.298693    11.00000    0.05125    0.03538 =
         0.04587    0.00702   -0.00315    0.00808
O00N  6    0.881422    0.266083    0.363418    11.00000    0.05178    0.02528 =
         0.05283    0.00365   -0.00119    0.00653
O00O  6    0.865361    0.388837    0.177095    11.00000    0.05156    0.03687 =
         0.04339    0.01055    0.00587    0.01327
O00Q  6    0.897820    0.306094    0.078374    11.00000    0.04476    0.03897 =
         0.05438    0.01784    0.00889    0.00547
O00R  6    1.030770    0.141519    0.194618    11.00000    0.05313    0.02838 =
         0.05512    0.01472   -0.00432    0.00153
O00S  6    0.738565    0.421408    0.247405    11.00000    0.05715    0.04930 =
         0.03868    0.01428   -0.00036    0.00972
N00T  5    0.841821    0.111175    0.368849    11.00000    0.03167    0.02057 =
         0.03178   -0.00385    0.00502   -0.00276
O00U  6    0.755798   -0.004398    0.126476    11.00000    0.06152    0.03890 =
         0.05034    0.00580    0.00002    0.01287
N00V  5    0.767849    0.122284    0.507896    11.00000    0.03712    0.03555 =
         0.02942   -0.00494    0.00822   -0.01391
N00W  5    0.689728    0.010394    0.520157    11.00000    0.02522    0.03226 =
         0.03314    0.00064   -0.00067   -0.00778
N00X  5    0.759675    0.091358    0.414882    11.00000    0.02953    0.02618 =
         0.03493   -0.00257    0.00574   -0.00233
O00Y  6    0.565347    0.370187    0.248823    11.00000    0.06912    0.02628 =
         0.05313    0.00973   -0.01924   -0.00093
N00Z  5    0.710326    0.058846    0.463761    11.00000    0.02407    0.02913 =
         0.03320   -0.00412    0.00419   -0.00328
N010  5    0.997317    0.173342    0.385392    11.00000    0.02564    0.02953 =
         0.03415   -0.00179    0.00029   -0.00670
O011  6    0.603063    0.159888    0.016733    11.00000    0.05567    0.04602 =
         0.05027    0.01644    0.00179    0.01450
N012  5    0.595831    0.246307    0.336162    11.00000    0.03066    0.03131 =
         0.04634    0.01023   -0.00234    0.00059
N013  5    0.937013   -0.083553    0.668067    11.00000    0.02617    0.03109 =
         0.03763    0.00229   -0.00100   -0.00130
N014  5    0.898910    0.173321    0.414757    11.00000    0.03729    0.02933 =
         0.02662   -0.00230   -0.00003   -0.00912
O015  6    0.451345    0.272756    0.183817    11.00000    0.03679    0.05256 =
         0.08215    0.04291    0.00010    0.00009
O016  6    0.794035    0.211788    0.018759    11.00000    0.04947    0.03868 =
         0.06849    0.01459   -0.00439    0.01078
N018  5    0.940475    0.111375    0.339442    11.00000    0.02790    0.03007 =
         0.02955   -0.00373   -0.00013   -0.00186
N019  5    0.703902   -0.042650    0.569734    11.00000    0.03806    0.03086 =
         0.03389    0.00253   -0.00380   -0.00284
N01A  5    0.762358    0.021445    0.613998    11.00000    0.02683    0.03512 =
         0.03210   -0.00215   -0.00742    0.00605
N01B  5    0.747336    0.074270    0.564435    11.00000    0.03054    0.03554 =
         0.03022   -0.00272    0.00301   -0.00511
N01C  5    0.880220   -0.147122    0.623107    11.00000    0.02904    0.02965 =
         0.03662    0.00080   -0.00320    0.00150
N01D  5    0.815083    0.155612    0.459064    11.00000    0.04038    0.03305 =
         0.02745   -0.00205    0.00050   -0.01054
N01E  5    0.369794    0.649470   -0.164639    11.00000    0.05633    0.03773 =
         0.03496   -0.00804    0.00695    0.00635
N01F  5    0.684823    0.298230    0.359836    11.00000    0.03925    0.02491 =
         0.05077    0.00580   -0.00377    0.00388
N01G  5    0.748005    0.395731    0.311776    11.00000    0.04055    0.03669 =
         0.03761    0.00465    0.00013    0.00257
N01H  5    0.777469   -0.103117    0.609765    11.00000    0.02581    0.03704 =
         0.03628   -0.00197   -0.00591    0.00419
O01J  6    0.474222    0.188364    0.090847    11.00000    0.06899    0.06383 =
         0.05279    0.03321    0.01219    0.02039
N01K  5    0.628031    0.359942    0.312990    11.00000    0.04021    0.02713 =
         0.04162    0.00344   -0.00337   -0.00165
N01L  5    0.529634    0.184251    0.293849    11.00000    0.03920    0.02742 =
         0.04302    0.01196    0.00196   -0.00294
O01M  6    0.930053    0.040268    0.121931    11.00000    0.07437    0.03697 =
         0.04778    0.01091   -0.00227    0.01600
N01O  5    0.850201    0.401279    0.285987    11.00000    0.04362    0.03460 =
         0.04149    0.00653    0.00146    0.00528
N01P  5    0.905458    0.336396    0.330500    11.00000    0.04601    0.03159 =
         0.03345    0.00051   -0.00159    0.00475
N01R  5    1.025274    0.275899    0.235423    11.00000    0.03770    0.03128 =
         0.04840    0.00546    0.00473    0.00520
N01S  5    0.968573    0.338405    0.190556    11.00000    0.03864    0.03240 =
         0.04290    0.00788    0.01006    0.00748
N01T  5    0.982080    0.287807    0.134391    11.00000    0.04058    0.03936 =
         0.04579    0.01112    0.01562    0.00739
N01U  5    0.834947   -0.039836    0.654891    11.00000    0.02874    0.03691 =
         0.04949   -0.00075   -0.00651    0.00782
N01V  5    0.502241    0.127595    0.246522    11.00000    0.04302    0.02808 =
         0.04145    0.00906   -0.00091    0.00435
N01W  5    0.930219    0.377942    0.240082    11.00000    0.03814    0.03346 =
         0.04270    0.00225   -0.00065    0.01346
N01X  5    0.805203    0.333992    0.358981    11.00000    0.03829    0.02483 =
         0.04488    0.00065   -0.00099    0.00117
N01Y  5    0.970707    0.235730    0.084036    11.00000    0.04231    0.03984 =
         0.04047    0.00552    0.00200    0.00928
N01Z  5    0.645153    0.026237    0.094338    11.00000    0.04684    0.03175 =
         0.03732    0.00776   -0.00291    0.00564
N020  5    0.446787    0.191781    0.201399    11.00000    0.03743    0.04223 =
         0.04661    0.01741    0.00515    0.00510
N021  5    1.037783    0.223832    0.179910    11.00000    0.04385    0.03573 =
         0.04098    0.00602    0.00473    0.00526
N022  5    0.582771    0.088839    0.049548    11.00000    0.04906    0.04586 =
         0.04124    0.01323    0.00385    0.01240
N023  5    0.515233    0.078142    0.189629    11.00000    0.04408    0.04083 =
         0.03290    0.00947    0.00195    0.01024
N024  5    0.985629    0.313797    0.284817    11.00000    0.04630    0.03353 =
         0.04029    0.00223    0.00419    0.00908
N025  5    0.684971    0.095601    0.023310    11.00000    0.04064    0.03435 =
         0.04496    0.00982   -0.00174    0.00913
N027  5    0.469027    0.246879    0.249007    11.00000    0.04557    0.03108 =
         0.06025    0.01315   -0.01455   -0.00310
N029  5    0.742680    0.028870    0.064499    11.00000    0.04911    0.03770 =
         0.04544    0.00754    0.00248    0.01747
N02A  5    0.661616    0.310494    0.068245    11.00000    0.06350    0.03584 =
         0.03280    0.00204    0.00328    0.00733
N02C  5    0.562599    0.045290    0.139954    11.00000    0.04779    0.04994 =
         0.03331    0.00660    0.00207    0.01326
N02D  5    0.904738    0.174287    0.040995    11.00000    0.04656    0.04001 =
         0.04971    0.00969    0.00146    0.00630
N02E  5    0.954394    0.108115    0.086023    11.00000    0.05258    0.03482 =
         0.04940    0.00539   -0.00336    0.00929
C02F  1    0.732050    0.048711    0.427962    11.00000    0.02168    0.02667 =
         0.03406   -0.00104   -0.00236   -0.00177
N02G  5    0.805918    0.127289    0.022008    11.00000    0.03801    0.03683 =
         0.04804    0.00681    0.00171    0.00683
N02I  5    1.015895    0.169985    0.130018    11.00000    0.05444    0.04135 =
         0.03950    0.00293    0.00108    0.01277
N02J  5    0.499012    0.105746    0.094518    11.00000    0.05701    0.06011 =
         0.03313    0.01726    0.00293    0.01764
N02K  5    0.457436    0.141042    0.144717    11.00000    0.05638    0.05098 =
         0.04286    0.02104    0.00974    0.01727
C02L  1    0.868937    0.161007    0.373922    11.00000    0.03375    0.02063 =
         0.02548   -0.00234    0.00014   -0.00121
AFIX  13
H02L  2    0.831209    0.185411    0.361674    11.00000   -1.20000
AFIX   0

N02M  5    0.865146    0.057304    0.059960    11.00000    0.05235    0.04515 =
         0.04865    0.00648    0.00252    0.00862
N02N  5    0.538748    0.307997    0.289531    11.00000    0.05127    0.03170 =
         0.06685    0.01932   -0.01727   -0.00858
C02P  1    0.823403    0.151051    0.499227    11.00000    0.03218    0.03330 =
         0.03196   -0.00772    0.00393   -0.00579
C02Q  1    0.883721    0.083379    0.347812    11.00000    0.03486    0.02271 =
         0.02732   -0.00228    0.00099   -0.00360
C02R  1    0.787543    0.064451    0.601327    11.00000    0.02538    0.04018 =
         0.03013   -0.01015    0.00348    0.00319
C02T  1    0.945416    0.279184    0.096707    11.00000    0.03441    0.03952 =
         0.04552    0.01284    0.01309    0.00651
C02U  1    0.747099    0.133556    0.439127    11.00000    0.03456    0.02240 =
         0.03038   -0.00131   -0.00060   -0.00396
AFIX  13
H02U  2    0.713007    0.158207    0.424093    11.00000   -1.20000
AFIX   0
C02V  1    0.819209   -0.137834    0.595056    11.00000    0.03526    0.02633 =
         0.03421    0.00738   -0.00189   -0.00597
C02W  1    0.879417   -0.120471    0.659271    11.00000    0.02613    0.03136 =
         0.03309    0.00010    0.00213   -0.00346
AFIX  13
H02W  2    0.878364   -0.143023    0.682120    11.00000   -1.20000
AFIX   0
C02X  1    0.694774   -0.038063    0.529478    11.00000    0.02121    0.03486 =
         0.03739    0.00104   -0.00536   -0.00318
C02Y  1    0.685868    0.041071    0.553977    11.00000    0.02197    0.04077 =
         0.03408    0.00700    0.00223   -0.00004
AFIX  13
H02Y  2    0.637378    0.058540    0.551444    11.00000   -1.20000
AFIX   0
C02Z  1    0.909212   -0.036910    0.666863    11.00000    0.03240    0.03461 =
         0.03078    0.00124   -0.00330    0.00206
C030  1    0.696554    0.004092    0.588852    11.00000    0.02601    0.03661 =
         0.03238    0.00443    0.00005    0.00358
AFIX  13
H030  2    0.653127    0.004199    0.602920    11.00000   -1.20000
AFIX   0
C031  1    0.938400    0.160885    0.353547    11.00000    0.02735    0.02525 =
         0.02667    0.00283   -0.00243    0.00070
AFIX  13
H031  2    0.933985    0.185273    0.331531    11.00000   -1.20000
AFIX   0

C032  1    0.463015    0.535432   -0.089132    11.00000    0.03280    0.02744 =
         0.03949    0.00092    0.00389   -0.00213
C034  1    0.775925    0.407323    0.278687    11.00000    0.03944    0.03431 =
         0.04137    0.00223    0.00375    0.00206
C035  1    0.430282    0.574021   -0.115457    11.00000    0.04305    0.03332 =
         0.03777   -0.00962    0.01229   -0.00197
C037  1    0.853389    0.193164    0.440940    11.00000    0.04236    0.03302 =
         0.03281   -0.00480    0.01117   -0.01012
AFIX  23
H03E  2    0.816687    0.215795    0.426011    11.00000   -1.20000
H03F  2    0.884660    0.212392    0.461839    11.00000   -1.20000
AFIX   0

C038  1    0.667190    0.249491    0.355339    11.00000    0.03977    0.02754 =
         0.03445    0.00487    0.00413    0.00721
C039  1    0.548393    0.138722    0.281348    11.00000    0.03322    0.02920 =
         0.04197    0.00922    0.00203    0.00407
C03A  1    0.973542    0.183162    0.419654    11.00000    0.03693    0.02211 =
         0.03231   -0.00063    0.00036   -0.00613
C03B  1    1.071002    0.187934    0.379024    11.00000    0.02867    0.02923 =
         0.03724   -0.00137   -0.00090   -0.00691
AFIX  23
H03G  2    1.066283    0.206892    0.354153    11.00000   -1.20000
H03I  2    1.093254    0.209805    0.400835    11.00000   -1.20000
AFIX   0
C03C  1    0.714268    0.110126    0.473165    11.00000    0.02464    0.03548 =
         0.03778   -0.00639    0.00423   -0.00261
AFIX  13
H03K  2    0.664386    0.123901    0.474817    11.00000   -1.20000
AFIX   0

C03D  1    0.554171    0.201005    0.333747    11.00000    0.04762    0.02915 =
         0.04464    0.01097    0.00235   -0.00684
AFIX  23
H03A  2    0.585303    0.175205    0.348520    11.00000   -1.20000
H03B  2    0.510458    0.205780    0.346698    11.00000   -1.20000
AFIX   0
C03F  1    0.916549    0.370467    0.199959    11.00000    0.04023    0.02880 =
         0.04775    0.00399    0.00833    0.00165
C03H  1    0.622452    0.330032    0.346797    11.00000    0.03971    0.02690 =
         0.04607    0.00416   -0.00137    0.00959
AFIX  13
H03H  2    0.609517    0.350040    0.369045    11.00000   -1.20000
AFIX   0

C03I  1    1.011118   -0.095581    0.687573    11.00000    0.03157    0.03640 =
         0.03340   -0.00079    0.00585    0.00244
AFIX  23
H03L  2    1.008229   -0.122037    0.706995    11.00000   -1.20000
H03M  2    1.033063   -0.066407    0.702266    11.00000   -1.20000
AFIX   0

C03J  1    0.805886    0.383667    0.344623    11.00000    0.03621    0.02559 =
         0.03845   -0.00392   -0.00143    0.00221
AFIX  13
H03J  2    0.807313    0.407864    0.366613    11.00000   -1.20000
AFIX   0
C03L  1    1.007609    0.268477    0.272216    11.00000    0.03103    0.03523 =
         0.03545    0.00545   -0.00654    0.00810

C03M  1    0.807962   -0.089361    0.649839    11.00000    0.02664    0.03782 =
         0.03819    0.00377    0.00006   -0.00154
AFIX  13
H03P  2    0.772947   -0.097043    0.668339    11.00000   -1.20000
AFIX   0

C03N  1    1.025008    0.326094    0.223868    11.00000    0.02969    0.04403 =
         0.04882    0.00757    0.00356    0.00031
AFIX  13
H03N  2    1.075114    0.337627    0.220192    11.00000   -1.20000
AFIX   0
C03O  1    0.877985    0.386126    0.326360    11.00000    0.03841    0.02666 =
         0.03623   -0.00128   -0.00217   -0.00632
AFIX  13
H03O  2    0.914309    0.410181    0.340485    11.00000   -1.20000
AFIX   0

C03P  1    0.748107    0.122455    0.547391    11.00000    0.04208    0.03245 =
         0.03239   -0.00767    0.01082   -0.00256
AFIX  23
H03Q  2    0.783887    0.143195    0.564939    11.00000   -1.20000
H03R  2    0.698564    0.137417    0.545927    11.00000   -1.20000
AFIX   0
C03Q  1    0.660519    0.026016    0.480128    11.00000    0.02315    0.03690 =
         0.03462    0.00581   -0.00426   -0.00899
AFIX  23
H03S  2    0.612733    0.042925    0.479980    11.00000   -1.20000
H03T  2    0.650981   -0.003321    0.463028    11.00000   -1.20000
AFIX   0
C03R  1    0.705593   -0.088918    0.589682    11.00000    0.02758    0.03311 =
         0.04634    0.00766   -0.00597   -0.00256
AFIX  23
H03U  2    0.686896   -0.114603    0.570150    11.00000   -1.20000
H03V  2    0.671580   -0.087357    0.609130    11.00000   -1.20000
AFIX   0

C03S  1    0.569527    0.049226    0.180249    11.00000    0.04070    0.03504 =
         0.03154    0.00587    0.00072    0.00441
C03T  1    0.865560    0.306740    0.351773    11.00000    0.04053    0.02713 =
         0.03703   -0.00608   -0.00755    0.00104
C03U  1    0.479860    0.468478   -0.047220    11.00000    0.04779    0.04854 =
         0.04144   -0.00853    0.01599   -0.01307
C03W  1    1.042682    0.253125    0.145558    11.00000    0.03106    0.03978 =
         0.04301    0.00500    0.00724    0.00581
AFIX  13
H03W  2    1.091839    0.269702    0.147889    11.00000   -1.20000
AFIX   0

C03X  1    0.768468    0.096865    0.373901    11.00000    0.03463    0.03478 =
         0.03008   -0.00480    0.00249   -0.01000
AFIX  23
H03X  2    0.755972    0.065337    0.360051    11.00000   -1.20000
H03Y  2    0.732898    0.121813    0.361293    11.00000   -1.20000
AFIX   0

C03Z  1    0.753387    0.315693    0.382487    11.00000    0.04198    0.03353 =
         0.03715   -0.00154   -0.00606   -0.00155
AFIX  23
H03C  2    0.742212    0.342191    0.400283    11.00000   -1.20000
H03D  2    0.776893    0.288514    0.399189    11.00000   -1.20000
AFIX   0

C040  1    0.785817    0.002516    0.653605    11.00000    0.03677    0.03498 =
         0.04036   -0.00118   -0.00114    0.00946
AFIX  23
H04S  2    0.741576   -0.006972    0.664793    11.00000   -1.20000
H04T  2    0.811554    0.028899    0.670384    11.00000   -1.20000
AFIX   0

C041  1    1.070872    0.239740    0.219030    11.00000    0.03699    0.03563 =
         0.04562    0.00375    0.00133    0.00210
AFIX  23
H04A  2    1.119929    0.254279    0.217977    11.00000   -1.20000
H04B  2    1.078460    0.210874    0.236747    11.00000   -1.20000
AFIX   0
C043  1    0.997007    0.353128    0.258488    11.00000    0.03959    0.03261 =
         0.04363    0.00297    0.00265    0.00684
AFIX  13
H043  2    1.034616    0.377031    0.271676    11.00000   -1.20000
AFIX   0
C044  1    0.461662    0.202209    0.269898    11.00000    0.02645    0.03587 =
         0.04785    0.01396   -0.00025   -0.00143
AFIX  13
H044  2    0.420821    0.204521    0.285718    11.00000   -1.20000
AFIX   0
C045  1    0.598920    0.384041    0.017848    11.00000    0.05523    0.04165 =
         0.03219   -0.00433    0.00083    0.01025
C046  1    0.576088    0.348161    0.280341    11.00000    0.04482    0.02522 =
         0.05902    0.01096   -0.00593    0.00387
C047  1    0.614733    0.039950    0.053650    11.00000    0.04977    0.03764 =
         0.03727    0.00688   -0.00276    0.00140
AFIX  13
H047  2    0.579584    0.014609    0.040428    11.00000   -1.20000
AFIX   0
C048  1    0.455422    0.240553    0.208724    11.00000    0.02567    0.04704 =
         0.06250    0.02710   -0.00174    0.00161
C049  1    0.443983    0.163594    0.236578    11.00000    0.03879    0.02759 =
         0.04100    0.00752    0.00256   -0.00182
AFIX  13
H049  2    0.394074    0.148648    0.236080    11.00000   -1.20000
AFIX   0
C04A  1    1.027971    0.175751    0.170431    11.00000    0.04067    0.04431 =
         0.05159    0.00556   -0.00143    0.01224
C04C  1    1.031339    0.215480    0.111618    11.00000    0.03591    0.05135 =
         0.03877    0.00386    0.00182    0.01136
AFIX  13
H04C  2    1.076765    0.212575    0.099314    11.00000   -1.20000
AFIX   0
C04D  1    0.621949    0.119679    0.028354    11.00000    0.04521    0.04553 =
         0.03947    0.00702    0.00179    0.00409
C04E  1    0.443656    0.646319   -0.153746    11.00000    0.05038    0.03852 =
         0.04404    0.00268    0.00714    0.00063
AFIX  43
H04U  2    0.474350    0.670235   -0.162947    11.00000   -1.20000
AFIX   0
C04F  1    0.325471    0.615657   -0.151809    11.00000    0.03615    0.04987 =
         0.05118   -0.00525    0.00562   -0.00092
AFIX  43
H04V  2    0.273402    0.618509   -0.159335    11.00000   -1.20000
AFIX   0
C04G  1    0.475973    0.149384    0.108415    11.00000    0.03781    0.06500 =
         0.04453    0.01913   -0.00197    0.01902
C04H  1    0.564630    0.420941   -0.009151    11.00000    0.04902    0.04307 =
         0.03733   -0.00828    0.00395    0.00027
C04I  1    0.599838    0.007114    0.120898    11.00000    0.05362    0.03336 =
         0.03717    0.00364   -0.00363    0.00168
AFIX  23
H04D  2    0.631042   -0.012623    0.141475    11.00000   -1.20000
H04E  2    0.562172   -0.015006    0.106121    11.00000   -1.20000
AFIX   0
C04K  1    0.671598    0.404100    0.315502    11.00000    0.04027    0.02553 =
         0.04609    0.00171    0.00089    0.00385
AFIX  23
H04F  2    0.670055    0.420152    0.341187    11.00000   -1.20000
H04G  2    0.649156    0.426920    0.294421    11.00000   -1.20000
AFIX   0
C04L  1    0.868327    0.092724    0.028616    11.00000    0.03987    0.03575 =
         0.04726    0.00934    0.00325    0.01185
AFIX  13
H04L  2    0.875378    0.076191    0.003549    11.00000   -1.20000
AFIX   0
C04N  1    0.559524    0.293750    0.330295    11.00000    0.03729    0.02472 =
         0.06719    0.00849    0.00134    0.00162
AFIX  13
H04N  2    0.516966    0.296233    0.344903    11.00000   -1.20000
AFIX   0
C04O  1    0.475330    0.609484   -0.129763    11.00000    0.04368    0.04044 =
         0.04192    0.00257   -0.00191   -0.00339
AFIX  43
H04X  2    0.527590    0.607684   -0.122694    11.00000   -1.20000
AFIX   0
C04P  1    0.935206    0.125227    0.045243    11.00000    0.04718    0.03903 =
         0.04322    0.00422    0.00501    0.00861
AFIX  13
H04P  2    0.977006    0.120913    0.030301    11.00000   -1.20000
AFIX   0
C04Q  1    0.985192    0.336592    0.150671    11.00000    0.05169    0.03697 =
         0.04793    0.01234    0.01303    0.00885
AFIX  23
H04H  2    0.949560    0.357689    0.133363    11.00000   -1.20000
H04I  2    1.035264    0.350197    0.150861    11.00000   -1.20000
AFIX   0
C04R  1    0.497633    0.079417    0.229050    11.00000    0.05026    0.03634 =
         0.03822    0.01208    0.00571    0.00336
AFIX  23
H04J  2    0.446887    0.066641    0.228172    11.00000   -1.20000
H04K  2    0.531892    0.057262    0.246156    11.00000   -1.20000
AFIX   0
C04S  1    0.950157    0.217428    0.044101    11.00000    0.05247    0.04134 =
         0.04258    0.00670    0.00282   -0.00172
AFIX  23
H04M  2    0.923341    0.243599    0.027529    11.00000   -1.20000
H04O  2    0.995734    0.209979    0.033419    11.00000   -1.20000
AFIX   0
C04T  1    0.354080    0.577194   -0.128089    11.00000    0.04375    0.03292 =
         0.04659   -0.00145    0.00512   -0.00148
AFIX  43
H04Y  2    0.322154    0.552962   -0.120368    11.00000   -1.20000
AFIX   0
C04U  1    0.831232    0.175004    0.026488    11.00000    0.05028    0.03853 =
         0.04253    0.01159    0.00762    0.01074
C04W  1    0.460834    0.090270    0.154797    11.00000    0.03913    0.05303 =
         0.04389    0.01396    0.00570    0.00307
AFIX  13
H04W  2    0.410871    0.076975    0.156903    11.00000   -1.20000
AFIX   0
C04X  1    0.898124    0.417301    0.258675    11.00000    0.04677    0.03235 =
         0.04838    0.00645    0.00757    0.00545
AFIX  23
H04Q  2    0.869067    0.438084    0.238035    11.00000   -1.20000
H04R  2    0.938264    0.437807    0.273225    11.00000   -1.20000
AFIX   0
C04Y  1    0.718155    0.015181    0.097716    11.00000    0.05915    0.02730 =
         0.03812    0.00058   -0.00436    0.01384
C04Z  1    0.696455    0.269964    0.091931    11.00000    0.07723    0.03741 =
         0.04243    0.00994    0.01570    0.02297
C050  1    0.735414    0.115364   -0.000751    11.00000    0.05055    0.04140 =
         0.04293    0.00947   -0.00034    0.00715
AFIX  23
H05A  2    0.742282    0.091031   -0.021210    11.00000   -1.20000
H05B  2    0.713512    0.145278   -0.014329    11.00000   -1.20000
AFIX   0
C051  1    0.979706    0.322939    0.325519    11.00000    0.04937    0.05075 =
         0.03731    0.00242   -0.00929    0.01379
AFIX  23
H05C  2    1.014103    0.349694    0.335854    11.00000   -1.20000
H05D  2    0.994878    0.293079    0.341232    11.00000   -1.20000
AFIX   0
C052  1    0.588909    0.313540    0.059118    11.00000    0.05185    0.04576 =
         0.04695    0.00379    0.01183    0.00015
AFIX  43
H052  2    0.559113    0.290771    0.070285    11.00000   -1.20000
AFIX   0
C053  1    0.337100    0.690288   -0.188525    11.00000    0.06252    0.04386 =
         0.03572   -0.00150    0.00679    0.01002
C054  1    0.815928    0.015906    0.057221    11.00000    0.05428    0.03217 =
         0.04841    0.00574   -0.00081    0.01295
AFIX  23
H05E  2    0.837344   -0.009269    0.076604    11.00000   -1.20000
H05F  2    0.811604    0.001330    0.030546    11.00000   -1.20000
AFIX   0
C055  1    0.411624    0.174300    0.162097    11.00000    0.04443    0.05587 =
         0.04032    0.01608    0.00045    0.01335
AFIX  23
H05G  2    0.364607    0.157670    0.164437    11.00000   -1.20000
H05H  2    0.399707    0.202905    0.144401    11.00000   -1.20000
AFIX   0
C056  1    0.555898    0.348678    0.034025    11.00000    0.05467    0.04315 =
         0.05029   -0.00076    0.00395    0.00090
AFIX  43
H056  2    0.503534    0.349530    0.027277    11.00000   -1.20000
AFIX   0
C057  1    0.917348    0.066545    0.092502    11.00000    0.06318    0.02929 =
         0.04681    0.00103    0.00357    0.01415
C058  1    0.492630    0.065652    0.120952    11.00000    0.04922    0.04966 =
         0.03894    0.00758   -0.00207    0.00595
AFIX  13
H058  2    0.458842    0.039536    0.107806    11.00000   -1.20000
AFIX   0
C059  1    1.022453    0.124037    0.111438    11.00000    0.04426    0.04781 =
         0.04887    0.00262   -0.00537    0.01313
AFIX  23
H05I  2    1.037138    0.098856    0.132039    11.00000   -1.20000
H05J  2    1.062328    0.126292    0.095405    11.00000   -1.20000
AFIX   0
C05A  1    0.507553    0.097892    0.053532    11.00000    0.05386    0.06855 =
         0.03263    0.01364   -0.00321    0.01930
AFIX  23
H05K  2    0.476811    0.069569    0.042760    11.00000   -1.20000
H05L  2    0.489386    0.127201    0.037802    11.00000   -1.20000
AFIX   0
C05B  1    0.764268    0.191251    0.133116    11.00000    0.08894    0.05347 =
         0.04984    0.01624    0.02200    0.03328
C05C  1    0.468285    0.294369    0.266149    11.00000    0.04783    0.03190 =
         0.09077    0.01522   -0.01925   -0.00086
AFIX  23
H05M  2    0.429811    0.295281    0.283133    11.00000   -1.20000
H05N  2    0.454794    0.318839    0.244856    11.00000   -1.20000
AFIX   0
C05D  1    0.683666    0.044584    0.033805    11.00000    0.05032    0.03473 =
         0.04246   -0.00086   -0.00154    0.00775
AFIX  13
H05O  2    0.679795    0.023028    0.009998    11.00000   -1.20000
AFIX   0
C05E  1    0.547084    0.486770   -0.051570    11.00000    0.03476    0.05944 =
         0.07009   -0.02117    0.00540   -0.00037
C05G  1    0.705499    0.343507    0.053135    11.00000    0.04877    0.05543 =
         0.06458    0.01896    0.00072    0.00619
AFIX  43
H05P  2    0.757779    0.340829    0.059425    11.00000   -1.20000
AFIX   0
C05H  1    0.280899    0.768854   -0.234618    11.00000    0.09807    0.05654 =
         0.03593    0.00788    0.01461    0.03298
C05I  1    0.764515    0.277620    0.118295    11.00000    0.04268    0.06052 =
         0.07071    0.00764    0.01756    0.00470
AFIX  43
H05Q  2    0.785983    0.309407    0.121435    11.00000   -1.20000
AFIX   0
C05J  1    0.345607    0.777397   -0.205931    11.00000    0.05136    0.05728 =
         0.06559    0.00556    0.01505    0.00519
AFIX  43
H05R  2    0.368168    0.808855   -0.202825    11.00000   -1.20000
AFIX   0
C05K  1    0.374750    0.737110   -0.182325    11.00000    0.04920    0.04853 =
         0.05820   -0.00211    0.01259    0.00243
AFIX  43
H05S  2    0.417891    0.740662   -0.162910    11.00000   -1.20000
AFIX   0
C05L  1    0.673953    0.380526    0.028868    11.00000    0.06314    0.05724 =
         0.05828    0.02238   -0.00035   -0.01448
AFIX  43
H05T  2    0.704858    0.404197    0.019531    11.00000   -1.20000
AFIX   0
C05N  1    0.667580    0.224614    0.087340    11.00000    0.09202    0.05552 =
         0.04830   -0.00028   -0.00622    0.00254
AFIX  43
H05U  2    0.622818    0.219419    0.069430    11.00000   -1.20000
AFIX   0
C05O  1    0.702621    0.184923    0.108614    11.00000    0.09414    0.05182 =
         0.07076    0.00080   -0.00266    0.00791
AFIX  43
H05V  2    0.681279    0.153122    0.105157    11.00000   -1.20000
AFIX   0
C05P  1    0.798946    0.237941    0.139306    11.00000    0.05286    0.07930 =
         0.06539    0.01884    0.01267    0.02072
AFIX  43
H05W  2    0.844075    0.241893    0.157177    11.00000   -1.20000
AFIX   0
C05S  1    0.250152    0.725993   -0.239536    11.00000    0.09121    0.07120 =
         0.05220   -0.00445   -0.00997    0.00528
AFIX  43
H05X  2    0.207581    0.721690   -0.259213    11.00000   -1.20000
AFIX   0
C05T  1    0.279097    0.685227   -0.215945    11.00000    0.06840    0.05529 =
         0.06925   -0.01167   -0.00528   -0.00139
AFIX  43
H05Y  2    0.255938    0.654053   -0.220220    11.00000   -1.20000
AFIX   0
PART 1
I2    4    0.794880    0.124453    0.159898    21.00000    0.31026    0.05150 =
         0.04887    0.00484    0.01535    0.07058
PART 0
PART 2
I10   4    0.229178    0.825593   -0.269661   -21.00000    0.19143    0.09056 =
         0.03962    0.01671   -0.00224    0.06754
PART 0
PART 1
N58   5    0.591554    0.448713   -0.023054    21.00000    0.04447    0.05243 =
         0.05636    0.01515    0.01723   -0.00075
PART 0
PART 2
N77   5    0.497744    0.428097   -0.020483   -21.00000    0.05343    0.02531 =
         0.03817    0.00200   -0.00548   -0.00423
N0    5    0.535624    0.530178   -0.083250   -21.00000    0.07977    0.05427 =
         0.03198    0.01422   -0.00316   -0.00749
PART 0
PART 1
N0AA  5    0.427120    0.504040   -0.072583    21.00000    0.05302    0.05299 =
         0.05790   -0.00583   -0.00484   -0.02041
HKLF 4


REM  exp_3337_a.res in P2(1)/n
REM R1 =  0.0754 for   19769 Fo > 4sig(Fo)  and  0.1063 for all   29879 data
REM   1667 parameters refined using      0 restraints

END

WGHT      0.1101     11.5239

REM Highest difference peak  1.230,  deepest hole -0.827,  1-sigma level  0.084
Q1    1   1.0178  0.3948 -0.0589  11.00000  0.05    1.23
Q2    1   0.2315  0.8583 -0.2805  11.00000  0.05    0.74
Q3    1   0.3280  0.7399 -0.2421  11.00000  0.05    0.71
Q4    1   0.2494  0.6994 -0.1830  11.00000  0.05    0.65
Q5    1   0.3606  0.7041 -0.2188  11.00000  0.05    0.63
Q6    1   0.2734  0.7990 -0.2381  11.00000  0.05    0.62
Q7    1   0.6606  0.2004  0.1375  11.00000  0.05    0.61
Q8    1   0.8519  0.1580  0.1814  11.00000  0.05    0.61
Q9    1   0.6369  0.2391  0.1184  11.00000  0.05    0.60
Q10   1   0.2125  0.7395 -0.2124  11.00000  0.05    0.49
Q11   1   0.9906  0.4406 -0.0980  11.00000  0.05    0.49
Q12   1   0.7434  0.2449  0.0799  11.00000  0.05    0.49
Q13   1   0.7655  0.2156  0.1003  11.00000  0.05    0.49
Q14   1   0.2937  0.7848 -0.2630  11.00000  0.05    0.35
Q15   1   0.4344  0.4397  0.2577  11.00000  0.05    0.34
Q16   1   0.2093  0.7984 -0.3029  11.00000  0.05    0.33
Q17   1   0.8153 -0.0007  0.3157  11.00000  0.05    0.33
Q18   1   0.5482  0.0380 -0.0389  11.00000  0.05    0.32
Q19   1   0.5949  0.2350  0.3428  11.00000  0.05    0.31
Q20   1   0.6051  0.2577  0.0953  11.00000  0.05    0.31
Q21   1   0.3580  0.5585 -0.0964  11.00000  0.05    0.30
Q22   1   0.4648  0.4409 -0.0165  11.00000  0.05    0.30
Q23   1   0.4791  0.4381 -0.0061  11.00000  0.05    0.30
Q24   1   0.7605  0.0002  0.1996  11.00000  0.05    0.29
Q25   1   0.7205 -0.0149  0.4006  11.00000  0.05    0.29
Q26   1   0.6163  0.1718  0.0426  11.00000  0.05    0.29
Q27   1   0.7230 -0.0803  0.0403  11.00000  0.05    0.29
Q28   1   0.7330  0.1457  0.1582  11.00000  0.05    0.29
Q29   1   0.2066  0.5604 -0.1196  11.00000  0.05    0.28
Q30   1   1.1169 -0.0170  0.7594  11.00000  0.05    0.28
Q31   1   0.9164  0.2044  0.5587  11.00000  0.05    0.28
Q32   1   1.0211  0.0372  0.6952  11.00000  0.05    0.27
Q33   1   0.6944  0.0224  0.1996  11.00000  0.05    0.27
Q34   1   0.2446  0.8597 -0.2453  11.00000  0.05    0.27
Q35   1   0.8500  0.3013  0.4831  11.00000  0.05    0.27
Q36   1   0.7166  0.0138 -0.0761  11.00000  0.05    0.26
Q37   1   0.6258  0.0802  0.1568  11.00000  0.05    0.26
Q38   1   0.8239  0.1010  0.0355  11.00000  0.05    0.26
Q39   1   1.0557  0.4647  0.3201  11.00000  0.05    0.26
Q40   1   0.8184  0.0947  0.1363  11.00000  0.05    0.25
Q41   1   0.3294 -0.0026  0.0964  11.00000  0.05    0.25
Q42   1   0.7635  0.0802  0.5686  11.00000  0.05    0.25
Q43   1   0.7852  0.0988  0.1206  11.00000  0.05    0.25
Q44   1   1.2443  0.3200  0.2584  11.00000  0.05    0.25
Q45   1   0.5698  0.3026  0.2334  11.00000  0.05    0.25
Q46   1   0.7175  0.0863  0.7238  11.00000  0.05    0.25
Q47   1   0.7421 -0.0033  0.4171  11.00000  0.05    0.25
Q48   1   0.8688  0.3754  0.1633  11.00000  0.05    0.25
Q49   1   0.7516  0.4612  0.2184  11.00000  0.05    0.24
Q50   1   1.0197  0.2382  0.4811  11.00000  0.05    0.24
Q51   1   0.6807  0.0601  0.1362  11.00000  0.05    0.24
Q52   1   0.2881  0.0437  0.1745  11.00000  0.05    0.24
Q53   1   0.3538  0.5201 -0.1181  11.00000  0.05    0.24
Q54   1   0.8848  0.1721  0.5424  11.00000  0.05    0.24
Q55   1   0.9346  0.1377  0.3260  11.00000  0.05    0.24
Q56   1   1.2169  0.2464  0.0886  11.00000  0.05    0.24
Q57   1   0.5063  0.6602 -0.1837  11.00000  0.05    0.24
Q58   1   0.4262  0.1971  0.1828  11.00000  0.05    0.23
Q59   1   0.6221  0.0183  0.2999  11.00000  0.05    0.23
Q60   1   1.1666  0.4415  0.2583  11.00000  0.05    0.23
Q61   1   0.6937  0.0179  0.5763  11.00000  0.05    0.23
Q62   1   0.7581  0.1619  0.1358  11.00000  0.05    0.23
Q63   1   0.7207  0.2422  0.4832  11.00000  0.05    0.23
Q64   1   1.2116  0.1635  0.0803  11.00000  0.05    0.23
Q65   1   1.0000  0.0000  0.0000  10.50000  0.05    0.23
Q66   1   0.8231 -0.0207  0.1220  11.00000  0.05    0.23
Q67   1   0.6551  0.0540  0.0621  11.00000  0.05    0.23
Q68   1   1.0268  0.1966  0.1978  11.00000  0.05    0.23
Q69   1   0.9750  0.1211  0.3811  11.00000  0.05    0.23
Q70   1   0.7049  0.2815  0.0903  11.00000  0.05    0.23
Q71   1   0.9571 -0.0777  0.0748  11.00000  0.05    0.23
Q72   1   0.7663  0.3198  0.3390  11.00000  0.05    0.23
Q73   1   0.8864  0.0952  0.1779  11.00000  0.05    0.23
Q74   1   0.7035  0.0589  0.1760  11.00000  0.05    0.23
Q75   1   0.8287  0.1029  0.1975  11.00000  0.05    0.23
Q76   1   1.2152  0.2200  0.1464  11.00000  0.05    0.23
Q77   1   0.7767  0.0636  0.4624  11.00000  0.05    0.23
Q78   1   0.7053 -0.0402 -0.0575  11.00000  0.05    0.23
Q79   1   0.9438  0.1442  0.3503  11.00000  0.05    0.23
Q80   1   0.8399  0.1148  0.6035  11.00000  0.05    0.23
Q81   1   0.5387  0.3439  0.0225  11.00000  0.05    0.23
Q82   1   0.5333  0.2166  0.4377  11.00000  0.05    0.23
Q83   1   0.9398 -0.0775  0.6761  11.00000  0.05    0.23
Q84   1   0.9130  0.1240  0.5662  11.00000  0.05    0.23
Q85   1   0.2043  0.1627  0.1779  11.00000  0.05    0.23
Q86   1   0.9345  0.0623  0.1456  11.00000  0.05    0.22
Q87   1   1.1824 -0.0559  0.1618  11.00000  0.05    0.22
Q88   1   0.8978  0.2999  0.3232  11.00000  0.05    0.22
Q89   1   0.7638  0.2965  0.0608  11.00000  0.05    0.22
Q90   1   0.6658  0.2624  0.4584  11.00000  0.05    0.22
Q91   1   0.8821 -0.1384  0.6375  11.00000  0.05    0.22
Q92   1   0.8372  0.3408  0.0439  11.00000  0.05    0.22
Q93   1   0.6861 -0.0005  0.2198  11.00000  0.05    0.22
Q94   1   0.2376  0.1412  0.1038  11.00000  0.05    0.22
Q95   1   0.5000  0.1256  0.0651  11.00000  0.05    0.22
Q96   1   0.8376  0.2957  0.3242  11.00000  0.05    0.22
Q97   1   0.8378  0.2791  0.0454  11.00000  0.05    0.22
Q98   1   0.6176  0.0605  0.3017  11.00000  0.05    0.22
Q99   1   0.3598  0.1815  0.0208  11.00000  0.05    0.22
;
_shelx_res_checksum              17919
_shelx_hkl_file                  
;
   0   0   2  153.37    5.23
   0   0   2  149.23    5.77
   0   0   3   -0.06    0.68
   0   0   3    0.63    0.70
   0   0   4  284.87    9.83
   0   0   4  290.03    8.08
   0   0   4  284.50   11.15
   0   0   5    0.48    1.76
   0   0   5    3.83    2.11
   0   0   5    2.38    1.63
   0   0   6   62.47    6.57
   0   0   6   62.98    5.72
   0   0   6   67.56    4.97
   0   0   7    0.90    1.63
   0   0   7    0.31    1.37
   0   0   7    2.99    2.34
   0   0   8  947.22   25.19
   0   0   8  926.43   28.34
   0   0   8  937.59   20.59
   0   0   9    0.34    2.04
   0   0   9    2.28    3.23
   0   0   9    4.41    2.80
   0   0  10 3441.72   61.19
   0   0  10 3404.36   43.40
   0   0  10 3470.08   54.00
   0   0  11   43.99    9.28
   0   0  11   29.44    8.06
   0   0  11   21.27    6.02
   0   0  12  719.07   21.50
   0   0  12  756.55   32.02
   0   0  12  740.21   27.77
   0   0  13    2.84    3.73
   0   0  13   -1.33    2.59
   0   0  14   59.29    8.71
   0   0  14   57.37   10.02
   0   0  15   -2.31    3.13
   0   0  15   -2.29    3.17
   0   0  16  155.23   17.47
   0   0  16  154.30   14.75
   0   0  17    0.85    3.20
   0   0  17   -1.34    5.18
   0   0  18   10.82    5.20
   0   0  18   12.28    4.86
   0   0  19    1.94    3.35
   0   0  20   16.68    5.69
   0   0  21   -1.64    3.47
   0   0  22   62.45   11.68
   0   0  23   -0.75    7.82
   0   0  24   11.48   11.02
   0   0  25  -17.97   13.87
   0   0  26   13.49    3.41
   0   0  26   20.93   14.82
   0   0  27    0.86    1.98
   0   0  28  559.57   17.36
   0   0  29    3.87    2.67
   0   0  30   15.97    3.32
   0   0  31   -1.13    2.51
   0   0  32   19.66    4.01
   0   0  33    4.22    2.21
   0   0  34    8.72    2.91
   0   0  35    1.79    2.55
   0   0  36    0.82    2.23
   0   0  37    1.16    1.84
   0   0  38    2.61    1.65
   0   0  39   -0.45    1.51
   0   0  40   -1.41    1.40
   0   0  41    1.80    1.16
   0   1   2  111.10    4.61
   0   1   2   99.32    5.39
   0  -1   3  205.72    8.18
   0   1   3  183.54    8.08
   0   1   3  212.61    7.42
   0  -1   3  208.71    6.27
   0  -1   3  210.94    8.32
   0   1   4  195.57    7.91
   0  -1   4  189.30    9.01
   0  -1   4  184.51    8.65
   0   1   4  175.16    8.22
   0  -1   4  191.48    6.98
   0  -1   5   40.74    3.75
   0  -1   5   40.82    4.89
   0  -1   5   47.01    4.96
   0  -1   5   43.28    2.84
   0   1   5   50.95    6.29
   0  -1   6   51.24    4.63
   0   1   6   45.47    4.73
   0  -1   6   61.62    7.51
   0  -1   6   60.64    4.07
   0  -1   6   54.76    5.95
   0   1   6   54.22    5.25
   0  -1   7    7.63    1.99
   0  -1   7    9.15    2.93
   0   1   7    6.99    2.20
   0  -1   7    8.41    1.82
   0   1   7    9.28    2.37
   0   1   7    8.54    2.95
   0  -1   7    7.76    2.78
   0  -1   8  178.87   11.66
   0   1   8  181.57   12.92
   0  -1   8  186.00   12.86
   0   1   8  183.87   10.92
   0   1   8  179.66   10.57
   0  -1   9  957.80   20.22
   0  -1   9  938.66   27.67
   0   1   9  938.85   25.74
   0   1   9  908.63   30.32
   0  -1   9  927.25   30.06
   0   1   9  921.96   24.88
   0   1  10   61.38    7.18
   0  -1  10   60.67    8.48
   0  -1  10   65.51    5.95
   0   1  10   53.36    7.94
   0   1  10   59.52    6.66
   0  -1  10   61.05    8.03
   0  -1  11  212.08   14.81
   0  -1  11  226.89   17.54
   0  -1  11  190.79   10.36
   0   1  11  204.92   13.71
   0   1  11  210.20   16.40
   0  -1  12 2864.14   55.49
   0  -1  12 2857.30   61.52
   0   1  12 2962.92   54.04
   0   1  12 3044.58   63.88
   0  -1  13  434.06   22.61
   0   1  13  412.20   24.82
   0   1  13  459.33   21.92
   0  -1  13  367.91   14.23
   0  -1  13  428.73   24.98
   0   1  14   39.34    8.18
   0  -1  14   33.25    7.01
   0  -1  14   37.42    8.45
   0   1  14   41.77    7.16
   0   1  15   72.61   11.36
   0  -1  15   69.31   11.12
   0   1  15   80.20   10.74
   0  -1  15   76.73   10.27
   0   1  16   36.87    7.60
   0  -1  16   31.18    8.46
   0   1  16   38.71    8.92
   0  -1  16   34.26    7.65
   0  -1  17    7.67    5.26
   0   1  17    7.72    5.27
   0   1  17    6.96    3.68
   0   1  18   94.96   12.68
   0  -1  18   85.74   12.33
   0   1  18   89.34   14.40
   0   1  19  209.62   22.42
   0  -1  19  208.81   19.73
   0   1  19  223.96   19.44
   0   1  20   11.81    6.15
   0  -1  20   10.66    4.76
   0   1  20    5.73    4.68
   0  -1  21   60.09   11.41
   0   1  21   64.50   11.33
   0   1  21   58.58   16.02
   0  -1  22   30.35    8.81
   0   1  22   18.16   10.17
   0   1  23   38.09   14.61
   0  -1  24   10.40   12.62
   0   1  24   33.59   12.80
   0   1  25   -2.11    8.89
   0  -1  25    4.97    7.41
   0  -1  26   42.73    5.21
   0   1  26   46.33    4.88
   0  -1  26   71.81   22.71
   0   1  26   62.62   18.69
   0  -1  27   27.38    4.42
   0   1  27   22.64    3.76
   0  -1  28   39.38    4.81
   0   1  28   37.67    4.69
   0  -1  29    2.54    2.16
   0   1  29    1.73    2.07
   0   1  30    1.89    2.07
   0  -1  30   -1.20    2.48
   0  -1  31    7.47    2.55
   0   1  31   13.34    3.63
   0  -1  32    5.84    2.11
   0   1  32    7.74    2.57
   0  -1  33    0.24    2.04
   0   1  33   -3.15    2.38
   0   1  34   23.45    3.93
   0  -1  34   17.40    3.61
   0  -1  35    9.11    2.71
   0   1  35    4.56    1.99
   0  -1  36   40.04    4.34
   0   1  36   41.00    4.44
   0  -1  37   15.92    3.03
   0   1  37   12.44    2.65
   0  -1  38   15.27    2.78
   0   1  38   20.75    2.96
   0   1  39    3.87    1.85
   0  -1  39    1.03    1.58
   0   1  40    6.83    1.53
   0   1  40    7.27    1.75
   0  -1  40   10.64    2.07
   0   1  41   -2.88    1.34
   0  -1  41    1.34    1.08
   0  -2   0  136.38    6.09
   0   2   1  835.56   14.81
   0   2   2 1154.49   21.07
   0   2   3 1082.39   24.37
   0  -2   4  101.13    7.50
   0   2   4  107.02    6.39
   0  -2   5   -0.09    1.22
   0  -2   5    0.88    1.44
   0   2   5    1.18    1.07
   0  -2   6   10.46    2.78
   0  -2   6   13.89    3.72
   0  -2   6   12.51    2.32
   0  -2   7   17.82    4.13
   0   2   7   21.06    3.47
   0  -2   7   22.89    2.62
   0  -2   7   16.80    2.81
   0  -2   7   19.32    3.98
   0  -2   8 1209.43   24.59
   0   2   8 1253.76   28.17
   0  -2   8 1240.06   19.73
   0  -2   8 1223.20   31.73
   0  -2   8 1225.34   32.47
   0  -2   9 1223.85   34.60
   0   2   9 1205.51   29.56
   0  -2   9 1189.79   26.13
   0  -2   9 1219.86   20.74
   0  -2   9 1216.81   33.05
   0   2   9 1194.90   35.12
   0   2  10    5.49    3.28
   0   2  10    8.67    4.43
   0  -2  10    7.52    2.25
   0  -2  10   10.83    4.76
   0  -2  10    8.14    3.45
   0   2  11   63.79    7.57
   0  -2  11   49.64    8.29
   0   2  11   55.57    8.47
   0  -2  11   62.15    8.68
   0  -2  12    9.14    2.10
   0  -2  12   15.71    4.94
   0   2  12   16.67    4.74
   0  -2  12   13.49    5.21
   0   2  12   15.55    4.76
   0   2  13  508.25   23.10
   0  -2  13  521.09   27.75
   0   2  13  498.02   27.21
   0  -2  13  495.99   25.31
   0  -2  13  440.42   15.05
   0   2  14  954.15   39.22
   0   2  14  985.72   33.17
   0  -2  14  969.30   36.26
   0  -2  15  612.22   30.18
   0   2  15  602.99   27.10
   0   2  15  592.50   32.59
   0   2  16  174.66   18.88
   0  -2  16  166.88   16.28
   0   2  16  184.94   15.45
   0   2  17  722.76   38.70
   0  -2  17  737.44   35.15
   0   2  17  732.38   32.01
   0  -2  18   29.31    7.75
   0   2  18   37.18    9.60
   0   2  18   26.35    6.06
   0   2  19    9.09    4.85
   0   2  19   10.46    7.92
   0   2  19    4.53    4.70
   0  -2  19    7.23    3.42
   0   2  20  137.36   22.99
   0   2  20  159.60   20.71
   0   2  20  157.93   16.46
   0  -2  20  151.09   17.65
   0   2  21    0.56    4.51
   0  -2  21   -5.36    4.81
   0   2  21    1.23   10.04
   0   2  22  249.27   31.50
   0  -2  22  241.62   23.60
   0   2  23   34.52   12.46
   0  -2  23   36.32    9.17
   0   2  24   62.46   17.96
   0  -2  25   25.46   13.77
   0   2  25   19.94   14.49
   0  -2  26   28.38    4.46
   0   2  26   33.65    4.61
   0  -2  26   39.99   16.56
   0   2  26   31.13   13.95
   0   2  27  291.26   12.16
   0  -2  27  261.99   12.97
   0  -2  28    5.10    2.92
   0   2  28    4.78    2.32
   0   2  29  596.70   17.67
   0  -2  29  586.44   17.99
   0  -2  30   26.13    4.34
   0   2  30   28.12    4.26
   0   2  31   22.20    3.93
   0  -2  31   21.35    3.87
   0  -2  32   69.10    6.54
   0   2  32   82.68    6.95
   0  -2  33   11.36    2.95
   0   2  33    8.04    2.73
   0   2  34    4.71    2.42
   0  -2  34    4.50    2.45
   0   2  35    4.97    2.39
   0  -2  35    0.28    1.98
   0  -2  36    4.14    2.17
   0   2  36    2.12    1.92
   0  -2  37    1.09    2.01
   0   2  37    2.06    1.63
   0  -2  38    1.59    1.58
   0   2  38    3.58    1.96
   0   2  39   12.06    2.28
   0  -2  39   14.34    2.32
   0   2  39   13.06    2.06
   0  -2  40   17.55    2.59
   0   2  40   14.81    1.91
   0   2  40   14.49    2.18
   0  -2  41    0.01    1.01
   0   2  41    2.16    1.16
   0  -3   0    0.53    1.10
   0  -3  -1   73.29    5.57
   0   3   1   74.93    5.04
   0  -3   1   68.13    5.47
   0   3   2   39.95    4.22
   0   3   3   77.77    7.05
   0   3   4   22.64    4.29
   0  -3   5  145.33   10.84
   0   3   5  123.71   10.28
   0   3   6  104.86    7.99
   0  -3   6  110.93    9.18
   0   3   6  101.44   10.42
   0   3   7  828.75   22.89
   0  -3   7  813.44   26.07
   0  -3   7  825.28   19.24
   0  -3   8  243.65   15.29
   0  -3   8  250.55   11.52
   0   3   8  251.77   13.03
   0  -3   9 2054.16   45.43
   0  -3   9 2088.14   28.86
   0  -3   9 2081.32   33.90
   0   3   9 2096.60   38.85
   0  -3  10   28.58    6.84
   0  -3  10   28.45    4.65
   0  -3  10   31.98    4.08
   0   3  10   38.04    7.39
   0  -3  11 1792.27   34.94
   0  -3  11 1851.83   28.63
   0   3  11 1794.09   47.96
   0   3  11 1840.44   39.70
   0  -3  11 1793.44   46.69
   0   3  12  359.56   22.47
   0   3  12  360.11   18.31
   0  -3  12  349.07   12.77
   0  -3  12  374.22   22.08
   0   3  13   63.55   10.12
   0  -3  13   64.45    9.92
   0   3  13   65.72    8.17
   0  -3  14  151.69   15.33
   0   3  14  156.10   13.15
   0   3  14  156.18   16.39
   0   3  15  454.57   28.70
   0  -3  15  472.21   27.53
   0   3  15  470.38   23.51
   0   3  16   52.33   10.20
   0  -3  16   46.78    9.71
   0   3  16   45.25    7.99
   0   3  16   35.73   11.11
   0  -3  17  892.80   39.82
   0   3  17  823.58   48.10
   0   3  17  886.44   35.00
   0   3  17  912.85   43.48
   0  -3  18    6.96    4.62
   0   3  18    6.39    4.08
   0   3  18   12.45    7.58
   0   3  18    8.47    4.02
   0   3  19  100.86   18.46
   0   3  19  111.06   13.18
   0   3  19  110.26   16.96
   0  -3  19  110.29   15.35
   0   3  20  165.28   24.40
   0   3  20  164.71   20.87
   0   3  20  158.86   15.93
   0  -3  20  175.30   19.46
   0   3  21  542.94   44.41
   0  -3  21  576.52   36.11
   0   3  21  560.55   39.54
   0  -3  22   14.39    5.05
   0   3  22    6.18    7.90
   0   3  22   18.01    8.59
   0  -3  23    7.12    4.83
   0   3  23   -6.70    8.57
   0   3  24   34.91   11.92
   0  -3  24   31.70    9.89
   0   3  25   12.92   11.85
   0  -3  26    6.11    2.95
   0   3  26    7.75    2.87
   0   3  27    1.27    2.27
   0  -3  27    4.17    2.56
   0  -3  28   28.63    4.79
   0   3  28   27.85    4.08
   0  -3  29   29.12    4.26
   0   3  29   35.72    4.78
   0  -3  30   26.29    4.51
   0   3  30   29.83    4.33
   0  -3  31   42.18    5.31
   0   3  31   40.94    4.84
   0   3  32    5.95    2.42
   0  -3  32    1.72    2.25
   0   3  33   12.58    2.99
   0  -3  33   12.95    3.34
   0   3  34   17.72    3.31
   0  -3  34   20.37    3.77
   0  -3  35   35.19    4.42
   0   3  35   34.08    4.19
   0   3  36    6.80    2.51
   0  -3  36    3.91    2.11
   0  -3  37   96.19    6.45
   0   3  37   98.40    6.14
   0   3  38    0.73    1.56
   0  -3  38    1.09    1.75
   0  -3  39   37.78    3.58
   0   3  39   35.58    3.03
   0   3  39   41.36    3.72
   0   3  40    4.00    1.36
   0  -3  40    2.64    1.35
   0  -3  41    8.11    1.70
   0   3  41    6.43    1.36
   0  -4   0 2065.91   34.27
   0  -4  -1   16.97    3.76
   0   4   1   16.39    3.17
   0  -4   1   14.13    3.89
   0  -4   2  258.57   12.73
   0   4   2  233.62   11.01
   0   4   3  494.01   17.80
   0   4   4    4.24    2.12
   0   4   5   98.62    9.44
   0   4   6 2053.53   45.33
   0  -4   7 1653.63   39.81
   0   4   7 1632.76   43.71
   0  -4   8   63.52    8.27
   0  -4   8   65.22    6.16
   0   4   8   59.24    9.38
   0   4   9  204.27   20.34
   0   4   9  199.76   12.71
   0  -4   9  181.49   14.53
   0  -4   9  187.46   10.45
   0   4  10  335.68   23.64
   0   4  10  366.09   17.94
   0  -4  10  366.72   15.27
   0  -4  10  367.03   21.37
   0  -4  11   11.41    3.13
   0  -4  11   10.21    3.06
   0   4  11   95.51   24.03
   0   4  11   73.37   15.72
   0  -4  11   11.87    4.87
   0   4  12  496.75   27.59
   0   4  12  466.87   30.27
   0  -4  12  515.20   27.04
   0  -4  12  525.40   16.49
   0   4  12  503.80   22.58
   0  -4  12  513.43   19.16
   0   4  13   10.51    5.32
   0   4  13    0.40    7.21
   0   4  13    2.06    2.66
   0  -4  13    5.65    5.06
   0  -4  13    4.13    1.94
   0   4  14  185.49   14.28
   0   4  14  188.22   17.85
   0  -4  14  187.12   17.49
   0   4  14  171.36   20.05
   0  -4  15  565.39   30.84
   0   4  15  560.41   25.61
   0   4  15  581.33   32.47
   0   4  15  543.06   36.32
   0  -4  16  180.95   18.21
   0   4  16  171.70   18.43
   0   4  16  164.98   20.83
   0   4  16  176.95   15.15
   0   4  17  148.63   17.73
   0  -4  17  155.68   17.30
   0   4  17  152.59   13.89
   0   4  17  141.84   20.02
   0   4  18  320.18   21.91
   0   4  18  344.08   27.86
   0  -4  18  344.89   26.52
   0   4  18  335.66   31.59
   0   4  19  126.56   14.07
   0   4  19  131.47   18.05
   0   4  19  132.87   21.02
   0  -4  19  125.82   16.70
   0   4  20   28.58   11.51
   0   4  20   32.92    9.86
   0  -4  20   26.51    8.45
   0   4  21  159.27   24.45
   0  -4  21  196.45   21.91
   0   4  21  177.23   22.65
   0   4  22  106.95   18.57
   0   4  22  107.80   21.49
   0  -4  22   97.64   16.54
   0   4  23   49.64   15.32
   0   4  23   38.78   11.66
   0  -4  23   36.20   10.37
   0   4  24   18.59    9.18
   0  -4  24    6.28    4.75
   0   4  25   18.75   10.52
   0   4  26  154.11    8.61
   0  -4  26  149.94    9.91
   0  -4  27  125.99    9.16
   0   4  27  129.81    8.03
   0  -4  28  127.11    9.30
   0   4  28  130.57    8.32
   0   4  29    6.64    2.61
   0  -4  29    6.43    3.18
   0  -4  30   12.53    3.32
   0   4  30   15.12    3.22
   0   4  31   99.33    7.11
   0  -4  31   84.95    7.23
   0   4  32   73.77    6.16
   0  -4  32   59.84    6.01
   0   4  33   41.09    4.71
   0  -4  33   42.63    5.01
   0   4  34   33.58    4.46
   0  -4  34   38.86    4.79
   0   4  35   -3.28    2.16
   0  -4  35    2.26    2.38
   0   4  36   14.75    2.73
   0  -4  36   13.02    2.62
   0  -4  37    6.45    2.38
   0   4  37    8.00    2.39
   0  -4  38   17.02    2.90
   0   4  38   16.48    2.29
   0   4  38   15.46    2.52
   0   4  39    2.25    1.51
   0  -4  39   -0.19    1.47
   0   4  40    1.51    1.24
   0  -4  40    1.87    1.21
   0  -4  41    2.89    1.20
   0   4  41    3.87    1.26
   0  -5   0    1.62    2.33
   0  -5   1  123.93    9.85
   0  -5  -1  126.65    9.83
   0  -5   2  163.47   11.28
   0  -5  -2  152.41   10.98
   0   5   2  161.18    9.96
   0   5   3  116.26    9.30
   0  -5   3  144.47   11.00
   0   5   4    3.76    3.66
   0   5   5  253.15   15.15
   0   5   6   49.96    7.77
   0  -5   7 1390.08   39.10
   0   5   7 1398.86   39.79
   0  -5   8 9967.59  107.95
   0   5   8 9952.33  112.64
   0  -5   9  722.21   29.95
   0   5   9  724.35   32.73
   0  -5   9  699.98   21.11
   0   5  10  155.95   16.10
   0  -5  10  153.95   10.47
   0  -5  10  162.03   15.21
   0  -5  11   18.50    4.28
   0   5  11   11.61    5.22
   0  -5  11   19.36    5.71
   0   5  12  403.47   27.40
   0  -5  12  427.61   16.13
   0  -5  12  402.34   24.84
   0  -5  12  413.19   17.38
   0  -5  13  324.33   15.76
   0  -5  13  337.33   23.53
   0  -5  13  337.19   14.40
   0   5  13  301.75   24.90
   0   5  13  311.68   22.88
   0  -5  14  682.26   34.53
   0   5  14  727.54   35.41
   0   5  14  676.16   38.55
   0   5  15  212.15   20.15
   0  -5  15  209.41   19.56
   0   5  15  198.26   22.11
   0  -5  16   93.65   14.33
   0   5  16  105.52   15.29
   0   5  16   97.05   17.62
   0   5  17   47.63   10.42
   0  -5  17   42.17    9.00
   0   5  17   48.87   12.62
   0   5  18  190.52   23.97
   0   5  18  196.41   21.20
   0  -5  18  222.27   21.90
   0   5  19   80.68   14.49
   0   5  19   69.75   14.33
   0  -5  19   66.00   12.35
   0   5  20  269.26   29.64
   0  -5  20  255.14   24.88
   0   5  20  275.56   27.17
   0  -5  21   15.36    6.52
   0   5  21   13.62    8.32
   0   5  21    4.61    5.27
   0  -5  22   63.09   13.70
   0   5  22   92.24   19.70
   0   5  22   57.81   13.79
   0  -5  23    5.56    3.63
   0   5  23    0.13    5.68
   0   5  23    2.70    5.49
   0   5  24   74.92   16.12
   0   5  24   55.86   15.72
   0  -5  24   79.22   15.36
   0   5  25   -0.65   10.32
   0  -5  25    3.02    2.07
   0  -5  25   13.58    7.49
   0   5  25    4.89    1.92
   0   5  26   29.41    4.15
   0  -5  26   28.11    4.42
   0   5  27   56.37    5.48
   0  -5  27   60.13    6.58
   0  -5  28   -0.54    2.26
   0   5  28    3.68    2.10
   0   5  29  177.03    9.47
   0  -5  29  156.91   10.56
   0   5  30    0.47    1.89
   0  -5  30    0.34    2.66
   0   5  31   27.64    3.98
   0  -5  31   28.55    4.19
   0  -5  32   93.66    7.46
   0   5  32  104.87    7.34
   0   5  33   12.25    3.01
   0  -5  33    9.46    3.02
   0  -5  34    5.89    2.39
   0   5  34    7.98    2.50
   0  -5  35    4.92    2.53
   0   5  35    3.93    1.85
   0  -5  36  120.27    7.43
   0   5  36  120.68    6.99
   0  -5  37    8.28    2.50
   0   5  37    6.93    1.73
   0   5  37   10.15    2.41
   0   5  38   17.14    2.68
   0  -5  38   24.13    3.15
   0   5  39   10.44    2.11
   0  -5  39    7.69    1.94
   0  -5  40   11.34    2.10
   0   5  40   11.84    1.84
   0  -5  41    4.89    1.29
   0   5  41    1.73    1.02
   0  -6   0  855.18   27.17
   0  -6  -1   21.42    4.83
   0  -6   1   21.11    4.41
   0   6   2  227.90   12.38
   0  -6   2  216.00   14.19
   0  -6  -2  198.85   14.01
   0   6   3  111.03    9.22
   0  -6  -3  104.77   10.65
   0  -6   3  109.95   10.50
   0   6   4    8.04    3.07
   0   6   5 1058.45   32.20
   0   6   6   15.43    5.00
   0   6   7 1172.32   36.82
   0  -6   7 1141.66   37.87
   0   6   8  322.09   20.28
   0  -6   8  315.65   20.66
   0  -6   9  134.97   13.92
   0   6   9  121.89   12.80
   0  -6  10  237.38   19.02
   0   6  10  238.43   19.45
   0   6  11  713.79   34.97
   0  -6  11  708.64   23.43
   0  -6  11  706.92   33.41
   0  -6  12   10.81    5.52
   0  -6  12   12.25    3.20
   0   6  12   19.06    6.77
   0  -6  13  101.71   14.21
   0  -6  13  113.56    9.52
   0   6  13  121.82   17.43
   0  -6  14  144.05   16.31
   0   6  14  132.50   15.88
   0   6  14  131.22   16.55
   0   6  15   26.03    8.17
   0   6  15   26.57    8.83
   0  -6  15   32.39    8.65
   0  -6  16   -0.11    3.30
   0   6  16   11.85    5.99
   0   6  16    3.48    7.05
   0   6  17  154.58   18.66
   0  -6  17  145.47   18.22
   0   6  17  150.48   20.30
   0  -6  18  210.86   22.43
   0   6  18  234.11   23.46
   0   6  18  207.79   23.61
   0   6  19   12.01    6.58
   0  -6  19    6.54    5.11
   0   6  19    6.87    6.02
   0   6  20  177.15   23.00
   0   6  20  174.82   21.64
   0  -6  20  175.78   21.33
   0   6  21   20.95    7.96
   0   6  21   11.62    9.78
   0  -6  21   25.39    9.13
   0   6  22    0.07    4.19
   0  -6  22    2.02    4.61
   0   6  22    3.08    5.81
   0  -6  23   92.03   16.63
   0   6  23   80.66   17.33
   0   6  23   76.95   16.11
   0  -6  24   16.57    8.46
   0   6  24   17.86    8.36
   0   6  24   18.70   10.89
   0   6  25   -2.29    2.13
   0   6  25   -8.29    8.97
   0  -6  25    2.62    2.39
   0  -6  26  106.34    8.63
   0   6  26  118.05    7.64
   0  -6  27    4.07    2.98
   0   6  27    3.59    2.44
   0  -6  28   65.44    6.84
   0   6  28   69.52    6.04
   0  -6  29    7.60    3.30
   0   6  29    6.15    2.40
   0  -6  30  104.16    8.92
   0   6  30  118.05    7.82
   0  -6  31   13.11    3.61
   0   6  31   16.46    3.37
   0  -6  31    7.90    3.05
   0  -6  32   59.59    5.89
   0   6  32   62.73    5.62
   0  -6  33   26.04    4.49
   0   6  33   26.67    4.18
   0   6  34   18.41    3.29
   0  -6  34   14.78    3.38
   0   6  35   11.06    2.49
   0  -6  35   18.60    3.57
   0   6  35   14.45    2.54
   0   6  36   -2.05    1.51
   0   6  36    1.23    1.77
   0  -6  36    2.09    1.87
   0   6  37    1.73    1.51
   0  -6  37    3.03    1.88
   0  -6  38    1.83    1.58
   0   6  38    2.45    1.37
   0  -6  39    6.44    1.93
   0   6  39    0.60    1.35
   0  -6  40    2.66    1.19
   0   6  40   -0.82    1.09
   0  -6  41   13.49    1.87
   0  -7   0   -0.18    2.57
   0  -7   1   10.79    4.63
   0  -7  -1    7.12    3.77
   0  -7   2   36.96    6.88
   0  -7  -2   30.72    6.08
   0  -7  -3  345.30   20.24
   0   7   3  401.22   18.68
   0  -7   3  384.62   21.01
   0  -7   4   29.63    6.16
   0   7   4   29.62    5.40
   0  -7  -4   33.16    6.60
   0  -7   5  510.06   25.39
   0   7   5  476.62   22.34
   0  -7   6   45.37    8.65
   0   7   6   47.56    9.34
   0   7   7  228.04   17.03
   0  -7   7  243.41   18.49
   0  -7   8   42.46    8.51
   0   7   8   31.89    6.77
   0   7   9    8.71    4.41
   0  -7   9    5.09    3.94
   0  -7  10  353.61   24.01
   0   7  10  366.65   23.98
   0  -7  11  136.54   10.75
   0   7  11  134.57   15.03
   0  -7  11  141.38   15.37
   0   7  12  649.09   34.22
   0  -7  12  615.47   33.26
   0   7  13    2.76    3.99
   0  -7  13    4.57    3.38
   0   7  14  535.75   33.52
   0   7  14  561.01   32.44
   0  -7  14  524.59   33.69
   0  -7  15   52.65   11.63
   0   7  15   50.06   10.48
   0   7  15   53.18   11.79
   0   7  16  664.51   37.53
   0   7  16  657.72   39.60
   0  -7  16  659.34   38.61
   0   7  17    0.24    5.55
   0  -7  17   -0.88    3.85
   0   7  17    1.56    3.66
   0   7  18   25.30    8.36
   0   7  18   28.32   10.41
   0  -7  18   25.23    8.94
   0   7  19  131.07   19.05
   0  -7  19  134.99   19.23
   0   7  19  135.71   19.20
   0   7  20   31.84   11.87
   0  -7  20   22.12    8.33
   0   7  20   30.59    9.40
   0   7  21  131.76   20.15
   0   7  21  114.02   19.07
   0  -7  21  129.50   19.89
   0  -7  22   -0.27    4.69
   0   7  22   -2.75    5.56
   0   7  22    1.34    6.28
   0   7  23    3.50    5.11
   0   7  23   -0.66    3.80
   0  -7  23    2.30    4.80
   0  -7  24   25.30    9.26
   0   7  24   36.36   13.45
   0  -7  25    7.02    2.94
   0   7  25   11.89    2.84
   0  -7  25    8.11    7.57
   0   7  25   -5.56   10.80
   0   7  26   34.37    4.25
   0  -7  26   25.69    4.60
   0  -7  27   54.95    6.28
   0   7  27   59.69    5.60
   0  -7  28   41.05    5.33
   0   7  28   41.78    4.73
   0  -7  29    2.43    2.22
   0   7  29    3.51    2.23
   0  -7  30   -1.42    2.33
   0   7  30    6.46    2.63
   0   7  31   25.35    3.91
   0  -7  31   25.73    4.60
   0  -7  32    3.46    2.22
   0   7  32    7.64    2.46
   0   7  33    3.72    2.21
   0  -7  33    4.95    2.41
   0  -7  34   15.81    3.36
   0   7  34   18.40    3.19
   0   7  34   11.96    2.11
   0   7  35   16.16    2.88
   0  -7  35   21.85    3.70
   0  -7  36   23.44    3.42
   0   7  36   23.32    3.29
   0  -7  37   15.26    2.89
   0   7  37   13.11    2.29
   0   7  38   17.13    2.47
   0  -7  38   18.55    2.85
   0   7  39    6.64    1.64
   0  -7  39    1.72    1.26
   0  -7  40    1.72    1.25
   0   7  40    2.13    1.09
   0  -8   0   16.38    5.64
   0  -8   1 1007.13   35.78
   0  -8  -1  966.36   34.98
   0  -8   2   11.48    4.71
   0  -8  -2   10.55    5.52
   0  -8  -3    9.66    4.80
   0  -8   3   11.90    5.52
   0  -8   4  178.02   16.21
   0   8   4  191.94   14.58
   0  -8  -4  170.44   15.48
   0   8   5   90.02   10.81
   0  -8  -5   87.80   12.31
   0  -8   5   67.84   11.32
   0  -8   6 1400.46   45.75
   0   8   6 1312.11   40.48
   0   8   7  451.45   24.69
   0  -8   7  442.77   26.76
   0  -8   8    0.65    4.23
   0   8   8    8.91    4.77
   0   8   9   81.10   11.70
   0  -8   9   73.35   11.71
   0  -8  10  213.61   19.65
   0   8  10  224.15   19.24
   0   8  11  222.49   20.30
   0  -8  11  189.46   19.11
   0  -8  12  920.91   42.83
   0   8  12  948.29   41.65
   0  -8  13  116.13   15.51
   0   8  13  109.96   15.15
   0   8  14  130.32   16.63
   0  -8  14  138.26   17.40
   0   8  15  198.71   20.96
   0   8  15  195.41   20.28
   0  -8  15  172.81   20.45
   0   8  16   69.48   13.78
   0  -8  16   69.04   13.00
   0   8  16   62.29   11.84
   0  -8  17   12.35    6.60
   0   8  17    4.49    4.22
   0   8  17    4.97    3.27
   0  -8  18  156.53   20.73
   0   8  18  152.73   20.67
   0   8  18  175.05   21.49
   0   8  19  102.15   16.22
   0  -8  19   81.62   16.11
   0   8  19   87.28   15.30
   0  -8  20  239.25   26.76
   0   8  20  249.20   27.54
   0   8  20  266.81   27.33
   0  -8  21   74.83   15.76
   0   8  21   67.93   14.76
   0   8  21   67.15   14.69
   0  -8  22  194.88   25.21
   0   8  22  213.14   26.73
   0   8  22  211.70   26.18
   0  -8  23  -12.12    7.23
   0   8  23    8.77    8.83
   0   8  23    4.14    4.31
   0   8  24   78.49    5.90
   0  -8  24   66.13   14.92
   0  -8  24   71.85    7.08
   0   8  24   60.26   14.68
   0  -8  25   80.57    7.58
   0   8  25   82.08    6.42
   0   8  26   38.13    4.45
   0  -8  26   34.26    5.03
   0   8  27    5.63    2.48
   0  -8  27    2.70    2.14
   0  -8  28   11.75    3.46
   0   8  28    9.38    2.74
   0  -8  29   92.33    8.34
   0   8  29   96.61    6.94
   0   8  30   16.63    3.21
   0  -8  30   12.98    3.62
   0  -8  31   53.94    6.32
   0   8  31   55.28    5.19
   0  -8  32   31.72    4.67
   0   8  32   38.87    4.02
   0  -8  32   34.19    5.02
   0   8  32   39.32    4.29
   0   8  33    6.81    2.44
   0  -8  33    1.80    2.15
   0  -8  34   22.33    3.77
   0   8  34   27.28    3.62
   0   8  35   49.80    4.57
   0  -8  35   48.95    5.01
   0  -8  36    0.15    1.75
   0   8  36    5.42    1.98
   0   8  37   -0.50    1.35
   0  -8  37    2.39    1.66
   0  -8  38   12.62    2.45
   0   8  38   14.40    2.20
   0  -8  39    2.53    1.25
   0   8  39    4.64    1.47
   0   8  40    4.83    1.30
   0  -8  40    2.09    1.25
   0  -9   0   -1.13    3.14
   0  -9   1   99.45   11.86
   0  -9  -1   95.99   12.31
   0  -9  -2 1163.43   41.39
   0  -9   2 1232.62   42.88
   0  -9   3 1096.48   40.91
   0  -9  -3  980.96   38.34
   0   9   4 1179.87   36.26
   0  -9   4 1180.42   43.43
   0   9   5  130.95   13.79
   0  -9  -5  120.14   15.12
   0  -9   5  116.78   14.69
   0  -9  -6   96.34   13.40
   0   9   6  102.71   11.68
   0  -9   6  120.66   15.25
   0   9   7  528.48   27.09
   0  -9   7  548.76   31.47
   0   9   8    1.67    3.33
   0  -9   8    2.30    3.82
   0   9   9  139.59   15.21
   0  -9   9  126.28   16.05
   0   9  10   33.87    7.61
   0  -9  10   28.31    8.24
   0  -9  11  263.43   23.87
   0   9  11  275.31   22.45
   0  -9  12   44.95   10.89
   0   9  12   58.78   11.19
   0  -9  13  846.82   44.02
   0   9  13  877.09   42.02
   0  -9  14  480.79   34.27
   0   9  14  516.11   32.86
   0   9  15  220.74   22.07
   0   9  15  193.13   21.18
   0  -9  15  220.56   23.88
   0   9  16    4.58    4.15
   0   9  16    7.95    5.86
   0  -9  16    1.78    4.19
   0  -9  17   27.95    8.82
   0   9  17   25.07    7.35
   0   9  17   30.34    8.77
   0   9  18   82.21   14.90
   0  -9  18   62.98   14.35
   0   9  18   75.20   15.16
   0   9  19   -5.55    4.41
   0   9  19    1.46    4.60
   0  -9  19    0.94    4.60
   0  -9  20   78.40   16.06
   0   9  20   78.11   14.93
   0   9  20   68.49   14.58
   0   9  21   10.10    8.03
   0  -9  21   10.89    7.69
   0   9  21    0.79    4.77
   0   9  22   11.17    7.04
   0  -9  22    7.47    5.73
   0   9  22   14.65    8.41
   0  -9  23   13.92    6.63
   0  -9  23   18.13    3.85
   0   9  23   20.84    9.64
   0  -9  24    8.25    8.01
   0  -9  24    4.16    2.75
   0   9  24    4.53    5.06
   0   9  24    5.30    2.31
   0   9  25   22.70    3.50
   0  -9  25   22.14    4.98
   0   9  26   80.23    6.27
   0  -9  26   81.97    7.85
   0  -9  27   91.67    8.19
   0   9  27   93.16    6.92
   0  -9  28   13.28    3.94
   0   9  28   20.10    3.56
   0  -9  29   32.48    5.15
   0   9  29   19.55    3.23
   0   9  30    6.73    2.50
   0  -9  30    2.83    2.64
   0  -9  31   47.56    6.07
   0   9  31   53.95    5.29
   0   9  32    1.17    1.88
   0  -9  32    7.31    3.11
   0  -9  33    0.30    2.03
   0   9  33    2.69    1.81
   0   9  34    9.14    2.14
   0  -9  34    9.80    2.40
   0   9  35   13.40    2.43
   0  -9  35   15.88    3.23
   0   9  36    2.02    1.50
   0  -9  36    3.48    1.94
   0  -9  37    2.00    1.68
   0   9  37    1.39    1.38
   0  -9  38    9.78    2.27
   0   9  38    9.58    1.84
   0  -9  39   20.61    2.58
   0   9  39   25.53    2.43
   0 -10   0  700.80   34.02
   0 -10  -1   28.19    7.11
   0 -10   1   56.02   11.96
   0 -10  -2   48.85    9.79
   0 -10   2   62.16   10.93
   0 -10   3  162.76   17.11
   0 -10  -3  148.26   16.44
   0 -10   4  966.84   41.31
   0 -10  -4  863.68   39.09
   0  10   5   39.78    7.79
   0 -10   5   44.88   10.92
   0 -10  -5   34.87    9.41
   0 -10  -6  259.79   22.56
   0 -10   6  289.68   24.28
   0  10   6  290.64   20.18
   0 -10  -7  504.51   31.91
   0  10   7  551.57   28.98
   0 -10   7  549.95   33.41
   0  10   8   86.42   12.14
   0 -10  -8   88.87   14.49
   0 -10   8   78.13   13.02
   0 -10   9   14.98    8.51
   0  10   9    5.67    4.88
   0 -10  10  786.44   41.82
   0  10  10  783.96   37.84
   0  10  11    9.14    5.49
   0 -10  11   16.30    6.85
   0  10  12   20.38    7.36
   0 -10  12   17.24    7.37
   0  10  13   81.36   13.64
   0 -10  13   68.15   13.20
   0 -10  14   22.49    9.08
   0  10  14   30.45    9.85
   0  10  15   -0.34    4.20
   0 -10  15   -0.41    4.19
   0  10  15   -1.14    6.08
   0 -10  16   47.94   12.53
   0  10  16   65.27   12.81
   0  10  16   48.41   12.31
   0  10  17  102.81   15.86
   0  10  17  101.44   16.64
   0 -10  17   97.69   17.68
   0 -10  18   86.94   16.32
   0  10  18   89.90   16.40
   0  10  18   81.54   14.98
   0  10  19   30.69   10.30
   0  10  19   36.64   11.86
   0 -10  19   17.35    8.99
   0 -10  20   -0.22    5.00
   0  10  20   -2.07    5.08
   0  10  20    3.84    4.19
   0 -10  21  780.43   52.17
   0  10  21  771.67   50.08
   0  10  21  819.77   50.23
   0  10  22   35.27   11.72
   0 -10  22   18.90    8.91
   0  10  22   17.98    8.99
   0  10  23  554.40   15.31
   0 -10  23  556.96   46.48
   0  10  23  524.46   42.81
   0 -10  23  564.35   19.51
   0 -10  24    8.59    3.84
   0  10  24   15.19    2.91
   0  10  25   50.34    4.90
   0 -10  25   41.26    5.74
   0 -10  26   14.08    4.14
   0  10  26    7.39    2.44
   0 -10  27  165.06   10.93
   0  10  27  179.89    9.12
   0  10  28   25.86    3.96
   0 -10  28   22.89    4.57
   0  10  29   14.01    2.97
   0 -10  29   11.37    3.24
   0 -10  30   26.86    4.47
   0  10  30   30.17    3.97
   0  10  31   38.94    4.21
   0 -10  31   38.46    5.46
   0  10  32   11.23    2.40
   0 -10  32    8.34    3.05
   0  10  33  114.68    6.72
   0 -10  33   95.80    7.93
   0 -10  33   99.43    7.29
   0 -10  34    4.94    2.30
   0  10  34   -2.01    1.62
   0 -10  35   31.09    4.00
   0  10  35   35.49    3.75
   0  10  36    0.91    1.24
   0 -10  36    2.19    2.05
   0 -10  37    3.53    1.64
   0  10  37    0.67    1.18
   0  10  38    2.62    1.08
   0 -10  38    6.32    1.86
   0  10  39    1.94    1.08
   0 -10  39    3.41    1.39
   0 -11   0  104.27   22.87
   0 -11  -1  307.23   24.65
   0 -11   1  339.60   25.26
   0 -11   2   23.92    7.68
   0 -11  -2   12.26    4.79
   0 -11   3  327.21   25.82
   0 -11  -3  280.20   23.62
   0 -11  -4  213.32   20.50
   0 -11   4  225.39   21.49
   0 -11   5   74.85   12.91
   0 -11  -5   55.42   10.95
   0 -11   6   33.24    8.93
   0 -11  -6   26.52    7.44
   0  11   6   31.07    7.47
   0 -11  -7   78.72   14.14
   0 -11   7   80.49   13.53
   0  11   7   75.84   11.38
   0  11   8   75.01   11.72
   0 -11  -8   83.69   14.86
   0 -11   8   74.10   14.08
   0 -11  -9    9.09    6.90
   0  11   9    8.76    4.83
   0 -11   9    4.68    5.04
   0 -11 -10  648.96   40.21
   0 -11  10  690.35   41.71
   0  11  10  719.69   36.91
   0 -11  11   31.90    9.28
   0  11  11   56.84   11.35
   0 -11  12    5.63    8.45
   0  11  12   10.57    5.55
   0 -11  13  245.78   25.91
   0  11  13  266.74   24.06
   0  11  14  359.38   28.94
   0 -11  14  349.86   31.43
   0  11  15   98.53   15.97
   0 -11  15   79.35   15.70
   0  11  15   86.90   14.61
   0 -11  16    4.31    6.67
   0  11  16    1.72    4.01
   0  11  16    5.30    3.88
   0 -11  17  169.07   23.59
   0  11  17  139.15   19.42
   0  11  17  150.70   19.79
   0  11  18    7.29    4.29
   0 -11  18   -1.21    5.57
   0  11  18   -0.56    4.98
   0 -11  19   40.73   12.11
   0  11  19   33.65   10.25
   0  11  19   38.53   10.76
   0  11  20    9.85    7.24
   0  11  20   -1.71    4.70
   0 -11  20    6.67    7.17
   0  11  21    8.54    8.72
   0 -11  21    0.70    4.28
   0  11  21    1.03    3.59
   0  11  22   61.60   15.81
   0 -11  22   59.76   14.94
   0 -11  22   62.14    6.67
   0 -11  23   26.78    5.24
   0  11  23   30.26    3.99
   0  11  24   30.45    4.06
   0 -11  24   32.42    5.38
   0 -11  25   11.90    3.64
   0  11  25   14.54    2.94
   0  11  26   38.86    4.52
   0 -11  26   33.24    5.29
   0  11  27    0.82    1.90
   0 -11  27   -0.35    3.07
   0 -11  28   -1.27    2.51
   0  11  28    2.87    1.72
   0  11  29   35.65    4.18
   0 -11  29   29.85    4.95
   0  11  30    1.40    1.68
   0 -11  30   -1.04    2.18
   0 -11  31    2.86    2.75
   0  11  31    1.56    1.83
   0  11  32   -1.23    1.76
   0 -11  32    0.05    2.28
   0  11  33   43.03    4.17
   0 -11  33   38.12    5.14
   0 -11  33   42.63    4.83
   0  11  34    1.13    1.63
   0 -11  34   -3.23    2.19
   0  11  35   47.17    4.05
   0 -11  35   38.91    4.42
   0 -11  36   10.65    2.49
   0  11  36    9.86    1.94
   0 -11  37    5.39    1.98
   0  11  37    2.26    1.19
   0 -11  38    1.90    1.35
   0  11  38    0.07    0.96
   0 -11  39    0.66    0.97
   0 -12   0   83.43   14.45
   0 -12  -1   25.46    8.23
   0 -12   1   13.88    6.46
   0 -12  -2   71.75   12.85
   0 -12   2   72.32   12.90
   0 -12  -3   30.38    7.50
   0 -12   3   40.00    9.56
   0 -12  -4  116.01   16.56
   0 -12   4  129.50   17.43
   0 -12  -5  152.04   18.78
   0 -12   5  183.88   21.04
   0 -12   6  329.68   28.31
   0 -12  -6  254.57   24.42
   0 -12   7 1007.81   50.60
   0 -12  -7  918.99   46.92
   0  12   8  443.68   27.83
   0 -12  -8  396.95   31.46
   0 -12   8  423.63   33.47
   0 -12   9   44.62   11.74
   0  12   9   43.00    9.30
   0 -12  -9   44.42   10.51
   0 -12  10  126.14   19.15
   0  12  10  135.88   16.36
   0 -12 -10  117.63   18.01
   0 -12  11   60.75   14.04
   0  12  11   41.00    9.42
   0 -12 -11   38.68    9.76
   0  12  12   10.61    5.78
   0 -12  12    6.37    5.79
   0  12  13   70.44   12.94
   0 -12  13   64.74   14.30
   0  12  14   25.96    7.29
   0 -12  14   21.66    9.17
   0 -12  15   58.41   13.99
   0  12  15   56.47   12.55
   0  12  15   67.65   13.41
   0  12  16   -1.96    3.47
   0 -12  16    4.55    4.65
   0  12  16   -0.66    5.68
   0  12  17   23.28    8.39
   0  12  17   26.52    9.17
   0 -12  17   22.47    9.30
   0  12  18   -2.34    5.03
   0  12  18    1.14    5.42
   0 -12  18    7.92    9.00
   0 -12  19  161.43   25.36
   0  12  19  178.14   22.79
   0  12  20  144.92   21.33
   0 -12  20  126.82   21.84
   0 -12  21    1.99    4.96
   0 -12  21    1.45    2.46
   0 -12  22  237.54   13.17
   0  12  22  228.04    9.84
   0 -12  23    7.54    2.83
   0  12  23    4.50    2.07
   0  12  24  244.11   10.34
   0 -12  24  244.25   13.59
   0  12  25   -0.89    1.59
   0 -12  25   -1.15    2.89
   0  12  26   32.88    4.09
   0 -12  26   29.74    4.89
   0  12  27    6.22    2.34
   0 -12  27    2.14    2.58
   0  12  28   16.12    3.21
   0 -12  28   13.04    3.44
   0 -12  29  164.41   10.91
   0  12  29  190.80    9.18
   0 -12  30   14.93    3.72
   0  12  30   16.61    3.09
   0  12  31   -0.86    2.01
   0 -12  31   -1.50    2.25
   0  12  32   12.71    2.80
   0 -12  32    5.63    2.42
   0 -12  33   -4.77    2.55
   0 -12  33    0.49    2.15
   0  12  33   -1.23    1.60
   0 -12  34   68.95    5.80
   0  12  34   76.87    5.10
   0 -12  35    3.41    2.23
   0  12  35   -0.13    1.38
   0  12  36    9.32    1.81
   0 -12  36    8.22    2.27
   0 -12  37    3.89    1.53
   0  12  37    1.29    1.00
   0 -12  38   14.31    2.16
   0  12  38   15.56    1.86
   0 -13   0    5.77    5.71
   0 -13  -1  199.90   22.05
   0 -13   1  224.07   24.02
   0 -13   2  556.22   37.70
   0 -13  -2  491.52   34.88
   0 -13  -3    6.91    6.30
   0 -13   3    2.31    5.13
   0 -13   4  530.27   37.38
   0 -13  -4  447.71   33.54
   0 -13   5   25.69    8.85
   0 -13  -5   38.10   10.95
   0 -13   6    5.84    5.91
   0 -13  -6   10.54    7.35
   0 -13  -7   10.00    6.18
   0 -13   7   16.29    8.05
   0 -13   8    4.52    4.67
   0 -13  -8   -1.87    6.14
   0  13   9    4.06    3.20
   0 -13  -9    3.11    4.23
   0 -13   9   -0.96    6.24
   0 -13 -10    7.11    4.54
   0 -13  10    2.33    3.87
   0  13  10    8.90    4.69
   0 -13  11  104.80   18.27
   0  13  11  110.27   15.71
   0  13  12    4.52    3.04
   0 -13  12    3.23    4.28
   0 -13  13   23.08    8.84
   0 -13  14  209.81   26.69
   0 -13  15   25.43   10.27
   0  13  15   24.51    8.69
   0  13  16  188.63   22.44
   0 -13  16  163.32   24.54
   0 -13  17    4.39    5.90
   0  13  17    5.04    4.68
   0 -13  18   -4.42    5.41
   0  13  18    1.04    4.39
   0  13  19   25.96    8.63
   0 -13  19   31.71   12.78
   0 -13  20    1.95    3.08
   0  13  20   -1.85    4.37
   0 -13  20    7.10    6.04
   0 -13  21   17.13    4.15
   0  13  21   20.07    3.24
   0 -13  22   16.49    4.06
   0  13  22   15.66    2.65
   0 -13  23    3.12    2.83
   0  13  23    1.24    1.92
   0 -13  24   10.78    3.49
   0  13  24   14.30    2.95
   0  13  25    0.80    2.03
   0 -13  25    1.16    2.74
   0 -13  26   10.13    3.28
   0  13  26   13.47    2.71
   0 -13  27    2.76    2.86
   0  13  27    3.52    2.18
   0  13  28   16.89    3.20
   0 -13  28   13.01    3.99
   0 -13  29    2.17    2.78
   0  13  29   -2.19    2.03
   0 -13  30    5.54    3.09
   0  13  30    2.27    1.72
   0  13  31    1.77    1.45
   0 -13  31    1.12    2.40
   0  13  32   15.26    2.63
   0 -13  32   17.91    3.88
   0 -13  33   57.71    5.34
   0 -13  33   60.01    6.01
   0  13  33   64.95    4.75
   0 -13  34   11.44    2.59
   0  13  34   12.38    2.25
   0  13  35    3.78    1.35
   0 -13  35    3.83    1.77
   0 -13  36    5.87    1.98
   0  13  36    2.74    1.12
   0  13  37    8.06    1.43
   0 -13  37    9.23    1.95
   0 -14   0  615.53   41.77
   0 -14   1   26.56    8.96
   0 -14  -1   17.05    7.99
   0 -14  -2   86.73   15.44
   0 -14   2  110.90   17.71
   0 -14   3   31.21   10.02
   0 -14  -3   30.40   10.25
   0 -14  -4   97.02   16.08
   0 -14   4   90.01   17.39
   0 -14   5  672.86   44.98
   0 -14  -5  583.84   40.81
   0 -14   6   18.98    6.97
   0 -14  -6   21.62    8.86
   0 -14   7  192.00   25.02
   0 -14  -7  174.92   22.75
   0 -14  -8  177.66   23.13
   0 -14   8  206.83   26.37
   0 -14  -9   13.20    8.40
   0 -14   9   28.48   11.49
   0 -14  10   21.92    9.37
   0 -14  11   20.72    8.78
   0 -14  12   76.78   17.13
   0 -14  13   -3.36    4.92
   0 -14  14    6.80    6.89
   0  14  15   37.11    9.93
   0 -14  15   39.33   12.60
   0 -14  16  108.93   21.72
   0  14  16  109.15   17.37
   0  14  17  146.42   19.87
   0 -14  17  154.90   25.63
   0 -14  18   -0.20    6.05
   0  14  18   10.27    5.73
   0 -14  19    3.42    3.07
   0  14  19   -2.78    4.42
   0 -14  19   -7.45    8.32
   0  14  20   36.07    4.14
   0 -14  20   33.89    5.24
   0  14  21    0.45    2.03
   0 -14  21    7.29    3.37
   0 -14  22    5.05    2.81
   0  14  22    3.39    2.05
   0 -14  23   90.76    8.63
   0  14  23   86.71    6.36
   0  14  24    5.60    2.05
   0 -14  24    2.91    2.50
   0 -14  25    2.48    2.63
   0  14  25    6.44    2.34
   0 -14  26   13.15    3.52
   0  14  26   16.10    2.84
   0 -14  27    5.52    2.45
   0  14  27    2.58    1.78
   0  14  28    4.85    2.47
   0 -14  28    0.00    2.68
   0 -14  29    5.75    2.84
   0  14  29    3.32    1.67
   0  14  30    7.17    2.25
   0 -14  30    1.79    2.19
   0  14  31    6.34    1.80
   0 -14  31   11.26    3.42
   0 -14  32    7.94    3.36
   0  14  32   16.79    2.66
   0 -14  33   35.79    4.12
   0 -14  33   37.98    4.76
   0  14  33   35.99    3.58
   0  14  34   17.88    2.38
   0 -14  34   16.93    2.92
   0 -14  35   21.91    2.89
   0  14  35   23.27    2.52
   0 -14  36    7.77    2.10
   0  14  36    4.44    1.26
   0 -14  37    4.36    1.42
   0 -15   0   -0.89    5.70
   0 -15   1    8.82    6.83
   0 -15  -1   -2.69    6.34
   0 -15   2   56.70   15.15
   0 -15  -2   44.49   12.99
   0 -15  -3  279.24   29.41
   0 -15   3  319.79   32.80
   0 -15   4    0.23    4.84
   0 -15  -4    4.48    5.69
   0 -15   5   -0.75    5.02
   0 -15  -5    8.07    8.01
   0 -15   6   11.55    5.32
   0 -15  -6    5.74    3.84
   0 -15   7   64.25   15.33
   0 -15  -7   69.15   16.24
   0 -15   8   33.78   10.78
   0 -15   9   65.70   16.51
   0 -15  10   10.50    7.52
   0 -15  11    8.63    6.19
   0 -15  12    7.26    6.51
   0 -15  13   90.11   19.19
   0 -15  14   22.54   11.25
   0 -15  15  238.19   31.36
   0 -15  16   25.95   11.91
   0 -15  17   11.37   10.26
   0 -15  18    3.10    2.78
   0 -15  18    7.95    6.33
   0  15  19    6.77    2.53
   0 -15  19   10.35    3.59
   0 -15  20   11.79    3.56
   0  15  20   10.83    2.53
   0 -15  21   13.54    4.17
   0  15  21   15.31    2.85
   0 -15  22    3.04    2.92
   0  15  22    2.15    1.90
   0  15  23   76.26    5.90
   0 -15  23   75.81    8.08
   0 -15  24   51.63    6.65
   0  15  24   57.09    5.05
   0 -15  25  115.08    9.64
   0  15  25  126.60    7.38
   0 -15  26    1.65    3.15
   0  15  26    3.58    1.78
   0 -15  27    2.57    3.01
   0  15  27    2.87    1.63
   0  15  28    2.09    1.80
   0 -15  28   -0.55    2.51
   0 -15  29   14.29    3.68
   0  15  29   10.69    2.56
   0 -15  30   -0.06    2.43
   0  15  30    0.85    1.44
   0 -15  31   20.54    3.81
   0  15  31   20.50    2.72
   0  15  32    0.09    1.20
   0 -15  32    0.16    2.00
   0  15  33    1.11    1.12
   0 -15  33    4.49    2.04
   0 -15  33    4.12    2.14
   0 -15  34   19.51    2.95
   0  15  34   18.15    2.24
   0  15  35    1.08    1.12
   0 -15  35    4.45    1.64
   0  15  36   11.95    1.64
   0 -15  36    8.87    1.73
   0 -16   0    7.72    4.97
   0 -16  -1   27.45   10.45
   0 -16   1   31.38   11.92
   0 -16   2   61.06   15.99
   0 -16  -2   52.82   14.82
   0 -16   3   22.24   10.60
   0 -16  -3   17.95    7.51
   0 -16   4    0.75    4.96
   0 -16  -4    7.37    6.94
   0 -16  -5  285.03   31.68
   0 -16   5  313.77   35.11
   0 -16   6   60.51   14.89
   0 -16  -6   62.12   15.22
   0 -16   7  358.91   37.76
   0 -16   8    4.45    7.81
   0 -16   9   95.34   20.39
   0 -16  10   19.89   12.07
   0 -16  11   13.77   11.05
   0 -16  12   51.27   15.23
   0 -16  13   30.37   13.76
   0 -16  14  130.77   24.62
   0 -16  15    9.75    9.87
   0 -16  16   23.65   11.36
   0 -16  17    6.81    5.22
   0 -16  17    8.55    4.19
   0  16  18   10.35    2.37
   0 -16  18   16.06    4.17
   0 -16  19    5.73    3.16
   0  16  19    7.21    1.92
   0  16  20    1.42    1.71
   0 -16  20    7.57    3.05
   0  16  21   46.40    4.44
   0 -16  21   55.48    6.83
   0 -16  22  151.31   11.07
   0  16  22  136.72    7.72
   0  16  23   77.94    5.90
   0 -16  23   77.21    8.51
   0  16  24   11.42    2.48
   0 -16  24   10.93    3.36
   0  16  25   64.60    5.28
   0 -16  25   62.78    7.46
   0  16  26    4.37    2.04
   0 -16  26    0.50    2.46
   0  16  27   13.83    2.89
   0 -16  27   13.14    4.08
   0  16  28    3.52    1.70
   0 -16  28    3.05    2.59
   0 -16  29    3.40    2.56
   0  16  29    6.25    2.20
   0  16  30    0.56    1.38
   0 -16  30    1.80    2.34
   0 -16  31   17.48    3.82
   0  16  31   13.70    2.12
   0  16  32    6.21    1.88
   0 -16  32   11.12    3.25
   0  16  33    1.41    1.04
   0 -16  33    2.17    1.93
   0 -16  33    2.64    1.75
   0  16  34    9.25    1.58
   0 -16  34    9.87    2.11
   0 -16  35    5.68    1.70
   0  16  35    0.97    0.79
   0 -17   0    4.09    5.51
   0 -17  -1   11.57   10.07
   0 -17   1    2.37    4.38
   0 -17   2  210.42   29.56
   0 -17  -2  191.20   27.52
   0 -17  -3   23.17   11.22
   0 -17   3   27.04   12.40
   0 -17  -4   97.82   19.62
   0 -17   4   98.37   20.52
   0 -17   5  570.30   49.53
   0 -17  -5  589.17   47.91
   0 -17   6   12.24    7.27
   0 -17   7  334.95   38.27
   0 -17   8    4.85    5.16
   0 -17   9   21.11   11.01
   0 -17  10   62.82   16.44
   0 -17  11   16.88   11.33
   0 -17  12  131.99   25.21
   0 -17  13   -1.78    7.41
   0 -17  14   31.52   11.67
   0 -17  15    5.00    3.22
   0 -17  15    5.69    8.56
   0  17  16   77.40    5.64
   0 -17  16  108.96    9.48
   0  17  17   47.66    4.50
   0 -17  17   56.12    6.96
   0 -17  18   -2.53    2.53
   0  17  18   -1.90    1.71
   0 -17  19   29.49    5.63
   0  17  19   36.52    4.05
   0  17  20    0.70    1.61
   0 -17  20    0.43    2.70
   0 -17  21   29.55    5.67
   0  17  21   37.03    4.10
   0 -17  22    0.15    3.02
   0  17  22   -1.11    1.78
   0 -17  23   24.86    5.15
   0  17  23   23.19    3.34
   0  17  24   76.19    5.71
   0 -17  24   77.96    8.19
   0 -17  25   36.70    5.73
   0  17  25   35.11    3.77
   0 -17  26    7.15    3.71
   0  17  26    5.00    1.96
   0 -17  27    0.69    2.32
   0  17  27    4.08    2.05
   0  17  28    2.56    1.64
   0 -17  28    1.45    2.28
   0  17  29    4.22    1.71
   0 -17  29    6.83    3.07
   0 -17  30    1.47    2.08
   0  17  30    2.66    1.43
   0 -17  31    9.57    3.01
   0  17  31   15.28    2.33
   0  17  32   55.66    3.71
   0 -17  32   53.55    4.77
   0 -17  32   65.32    6.07
   0  17  33   19.69    2.18
   0 -17  33   18.70    2.82
   0 -17  33   21.20    3.48
   0 -17  34    0.03    1.18
   0 -18   0    8.96    5.17
   0 -18  -1  117.78   22.57
   0 -18   1  119.69   23.92
   0 -18   2   24.03   13.08
   0 -18  -2   12.55    6.64
   0 -18   3   38.40   13.85
   0 -18  -3   31.21   12.17
   0 -18  -4   -1.80    4.41
   0 -18   4    0.92    6.56
   0 -18   5    4.74    6.35
   0 -18   6    0.04    5.80
   0 -18   7   57.34   17.88
   0 -18   8   99.17   21.52
   0 -18   9   34.93   14.09
   0 -18  10    6.53    5.51
   0 -18  11   34.73   14.20
   0 -18  12   18.06   14.52
   0 -18  13    2.57    7.62
   0 -18  13   -1.71    2.52
   0  18  14    5.90    2.93
   0 -18  14    2.02    2.78
   0  18  15   70.28    6.72
   0 -18  15   75.85    8.06
   0  18  16    0.34    2.45
   0 -18  16    3.00    3.27
   0 -18  17  158.29   11.76
   0  18  18    3.37    1.92
   0 -18  18    2.97    3.36
   0  18  19   26.79    3.59
   0 -18  19   24.41    5.17
   0 -18  20   86.32    8.71
   0  18  20   70.21    5.37
   0  18  21    3.02    1.69
   0 -18  21    0.02    2.72
   0 -18  22   92.35    9.07
   0  18  22   70.35    5.36
   0  18  23   -1.17    1.63
   0 -18  23   -0.06    2.54
   0  18  24   17.30    2.84
   0 -18  24   23.78    4.99
   0  18  25    4.73    1.56
   0 -18  25    4.48    2.85
   0 -18  26   22.07    4.77
   0  18  26   27.08    3.38
   0 -18  27   33.64    5.43
   0  18  27   36.65    3.59
   0  18  28    3.32    1.47
   0 -18  28    5.24    2.75
   0  18  29   11.02    2.11
   0 -18  29    8.86    3.12
   0 -18  30   33.42    4.76
   0  18  30   30.98    2.96
   0 -18  31    0.62    1.73
   0 -18  32    1.65    1.32
   0 -18  32    7.27    2.55
   0 -18  33    3.69    1.55
   0 -18  33    3.26    2.02
   0 -19   0    0.84    6.51
   0 -19  -1    5.41    9.92
   0 -19   1   14.24    5.61
   0 -19  -2  180.62   29.45
   0 -19   2  158.69   28.82
   0 -19   3  225.15   34.33
   0 -19   4    1.65    8.98
   0 -19   5    4.01    7.20
   0 -19   6   22.37   14.34
   0 -19   7   10.11    9.29
   0 -19   8  197.48   33.58
   0 -19   9  112.18   24.49
   0 -19  10    2.04    5.99
   0 -19  10   -1.07    2.72
   0 -19  11   49.29   16.73
   0 -19  11   45.61    6.27
   0  19  11   47.40    5.76
   0 -19  12  134.04   10.15
   0  19  12  138.98    9.16
   0  19  13    9.67    3.50
   0 -19  13    1.73    2.56
   0  19  14   33.74    4.30
   0 -19  14   27.98    5.34
   0 -19  15   21.88    4.61
   0  19  15   14.51    3.35
   0 -19  16   18.97    4.58
   0  19  16   22.19    3.85
   0 -19  17   10.94    3.90
   0 -19  18   35.09    5.89
   0 -19  19    9.88    3.46
   0 -19  20    6.93    3.29
   0 -19  21   12.29    3.72
   0  19  21   12.54    2.50
   0 -19  22    3.95    2.65
   0  19  22    1.32    1.50
   0  19  23    3.31    1.64
   0 -19  23    0.78    2.74
   0  19  24   -0.42    1.65
   0 -19  24   -1.31    2.81
   0  19  25   56.08    4.45
   0 -19  25   44.92    6.14
   0  19  26   -0.29    1.22
   0 -19  26    0.43    2.33
   0 -19  27    7.85    3.49
   0  19  27    7.01    1.63
   0 -19  28    1.91    2.58
   0 -19  29    7.32    2.36
   0 -19  30    2.24    2.15
   0 -19  31   13.33    2.46
   0 -19  31   18.69    3.44
   0 -19  32    8.99    2.39
   0 -19  33    3.99    1.69
   0 -20   0  162.33   29.92
   0 -20   1   15.93   10.76
   0 -20  -1   21.73   11.25
   0 -20   2   13.37    6.03
   0 -20   3   24.70   12.21
   0 -20   4  172.03   31.33
   0 -20   5  332.13   43.44
   0  20   6   -1.81    2.60
   0 -20   6    3.63    8.05
   0  20   7   75.84    7.11
   0 -20   7   77.65   20.56
   0 -20   8   99.15    8.31
   0  20   8  119.65    8.58
   0 -20   8  100.58   24.36
   0 -20   9   10.05    3.55
   0  20   9    8.46    3.44
   0  20  10    1.59    2.25
   0 -20  10    4.05    3.37
   0 -20  11    7.65    3.46
   0  20  11    4.89    2.70
   0  20  12   96.33    7.85
   0 -20  12   87.59    8.93
   0  20  13   76.82    7.16
   0 -20  13   80.23    8.19
   0  20  14   30.68    4.67
   0 -20  14   24.64    5.51
   0  20  15   47.86    5.43
   0 -20  15   57.21    7.41
   0  20  16   48.54    5.66
   0 -20  16   59.75    7.83
   0 -20  17   28.76    5.95
   0  20  17   17.72    3.59
   0 -20  18   40.87    6.62
   0 -20  19    2.49    2.60
   0 -20  20   -0.65    2.94
   0 -20  21   13.14    4.22
   0 -20  22    3.06    2.63
   0 -20  23   11.83    4.04
   0 -20  24    3.64    3.25
   0 -20  25    3.59    2.99
   0 -20  26   27.34    4.83
   0 -20  27    2.04    2.52
   0 -20  28   84.50    7.36
   0 -20  29    0.68    1.85
   0 -20  30   -0.04    1.72
   0 -20  31   -1.27    1.79
   0 -20  32    0.95    1.54
   0 -20 -33   -0.60    1.50
   0  21   0    3.17    2.48
   0  21  -1    2.71    2.73
   0  21   1    0.94    2.41
   0 -21   1   -2.16   10.40
   0  21  -2   91.87    7.75
   0  21   2   98.00    8.03
   0 -21   2   74.13   21.96
   0  21  -3    5.55    3.30
   0  21   3    0.58    2.45
   0 -21   3    0.46    7.24
   0  21  -4    6.65    3.25
   0  21   4    4.90    2.76
   0 -21   4    2.05    9.75
   0 -21   5   86.02   23.51
   0  21   5  103.72    8.44
   0  21  -5   83.00    7.57
   0  21   6    1.45    2.61
   0  21  -6   -0.31    2.38
   0  21  -7    0.70    2.23
   0  21   7    1.92    2.85
   0 -21   8   19.82    4.15
   0  21   8   23.95    4.14
   0  21  -8   27.27    4.65
   0 -21   9  227.41   13.18
   0  21   9  236.49   12.28
   0  21  10   16.97    3.85
   0 -21  10    8.51    3.07
   0  21  11  131.62    9.19
   0 -21  11  130.30   10.12
   0  21  12    6.94    2.78
   0 -21  12   15.59    4.00
   0 -21  13   15.08    4.14
   0  21  13   15.93    3.60
   0  21  14    8.98    3.41
   0 -21  14    4.31    3.43
   0 -21  15    2.71    3.20
   0  21  15   12.01    3.58
   0 -21  16    0.55    2.72
   0  21  16    2.33    2.04
   0 -21  17    7.57    3.69
   0  21  17    6.52    2.36
   0 -21  18   11.02    3.84
   0 -21  19   80.35    8.73
   0 -21  20    2.13    3.69
   0 -21  21   49.40    6.85
   0 -21  22    2.67    2.66
   0 -21  23   -2.53    2.83
   0 -21  24   22.60    4.62
   0 -21  25   -0.85    2.44
   0 -21  26   20.21    4.24
   0 -21  27   -1.49    2.18
   0 -21  28   18.14    3.52
   0 -21  29   -0.15    1.75
   0 -21  30    0.37    1.94
   0 -21 -31    1.65    1.60
   0 -21  31    2.66    1.84
   0 -21  32    4.69    1.98
   0  22   0  150.82   10.05
   0  22   1   82.01    7.94
   0  22  -1   74.92    7.38
   0  22   2   43.48    5.79
   0  22  -2   43.62    5.81
   0  22   3   78.08    7.51
   0  22  -3   79.87    7.76
   0  22  -4    5.26    3.52
   0  22   4    3.74    2.42
   0  22   5   85.30    7.68
   0  22  -5   87.04    7.67
   0  22  -6   11.06    3.44
   0  22   6   10.70    3.49
   0  22   7   63.34    6.69
   0 -22   7   49.58    6.79
   0  22  -7   54.70    6.30
   0  22  -8  106.72    8.58
   0  22   8  124.82    9.30
   0 -22   8  116.11   10.12
   0 -22   9  115.21    9.89
   0  22  -9  113.96    8.82
   0  22   9  141.73    9.68
   0  22  10   16.29    3.40
   0 -22  10   14.17    4.93
   0 -22  11    7.19    3.90
   0  22  11   16.73    3.78
   0  22  12    9.39    3.20
   0 -22  12    2.43    2.85
   0  22  13   38.55    5.47
   0 -22  13   39.02    6.69
   0 -22  14   -0.10    2.91
   0  22  14    0.48    2.31
   0 -22  15   66.62    8.33
   0  22  15   66.11    6.47
   0 -22  16   12.92    3.90
   0  22  16   18.01    3.82
   0 -22  17   42.82    6.33
   0  22  17   40.61    4.84
   0 -22  18    2.86    3.03
   0 -22  19   36.01    6.17
   0 -22  20    5.84    3.28
   0 -22  21    4.98    3.14
   0 -22  22    7.13    3.36
   0 -22  23    1.49    2.47
   0 -22  24   40.20    5.78
   0 -22  25   92.29    7.82
   0 -22  26    3.36    2.21
   0 -22  27   21.27    3.86
   0 -22  28   -0.53    1.96
   0 -22 -28    0.63    1.60
   0 -22  29   14.43    3.17
   0 -22 -29    5.58    2.07
   0 -22  30    4.53    2.01
   0 -22 -30    3.53    1.81
   0 -22  31   -0.42    1.25
   0  23   0    1.13    2.46
   0  23  -1   15.43    3.76
   0  23   1   19.22    4.29
   0  23  -2    0.14    2.34
   0  23   2   -0.81    2.93
   0  23  -3   11.89    3.59
   0  23   3    6.16    2.96
   0  23   4   27.95    4.63
   0  23  -4   25.32    4.89
   0  23  -5   50.28    6.30
   0  23   5   59.20    6.45
   0  23  -6    1.05    2.56
   0  23   6    5.02    2.94
   0 -23   7  204.98   13.43
   0  23   7  218.87   12.37
   0  23   8  200.84   11.49
   0  23  -8  176.34   11.02
   0 -23   8  161.10   11.94
   0  23   9  372.76   15.58
   0 -23   9  352.61   17.50
   0  23  10   12.89    3.30
   0 -23  10   11.43    3.01
   0 -23  11   10.46    4.27
   0  23  11    5.91    2.89
   0  23  12    2.43    2.27
   0 -23  12    1.43    3.20
   0 -23  13  120.57   10.63
   0  23  13  140.98    9.22
   0  23  14   31.80    4.79
   0 -23  14   39.88    6.76
   0  23  15    7.59    2.57
   0 -23  15    7.93    3.85
   0  23  16   30.62    4.37
   0 -23  16   37.46    6.27
   0 -23  17    3.57    3.16
   0  23  17    6.42    2.04
   0 -23  18    3.69    3.87
   0  23  18    2.55    2.12
   0 -23  19   18.39    4.45
   0 -23  20    5.88    3.50
   0 -23 -21   23.36    4.06
   0 -23  21   26.67    4.93
   0 -23  22    5.78    2.78
   0 -23 -22    2.39    2.17
   0 -23 -23    7.79    3.58
   0 -23  23    2.07    2.50
   0 -23 -24    1.69    2.26
   0 -23  24    3.47    2.89
   0 -23  25   30.75    4.46
   0 -23 -25   22.56    3.92
   0 -23 -26    4.81    2.44
   0 -23  26    6.73    2.41
   0 -23  27    2.26    2.16
   0 -23 -27   -0.01    1.67
   0 -23  28   17.00    3.06
   0 -23 -28   15.41    2.78
   0 -23  29    0.13    1.60
   0 -23  30    0.69    1.36
   0  24   0  323.89   15.10
   0  24   1   65.39    6.94
   0  24  -1   68.48    7.19
   0  24  -2    5.77    3.22
   0  24   2    4.09    2.88
   0  24   3   85.14    7.92
   0  24  -3   78.20    7.61
   0  24   4    4.33    2.43
   0  24  -4    0.14    2.63
   0  24   5    3.46    2.58
   0  24  -5   -0.03    2.72
   0  24  -6   64.68    8.69
   0 -24   6   79.35    8.49
   0  24   7    0.04    2.67
   0  24  -7   -0.16    2.44
   0 -24   7    6.75    3.94
   0 -24   8   42.16    6.58
   0  24   8   44.92    5.96
   0 -24   9   36.30    6.03
   0  24   9   33.74    5.05
   0 -24  10  549.30   22.30
   0  24  10  602.30   19.85
   0  24  11  108.97    8.33
   0 -24  11  101.48   10.10
   0  24  12   66.01    6.74
   0 -24  12   64.38    8.19
   0 -24  13   -3.11    3.69
   0  24  13    1.97    2.51
   0 -24  14    2.09    3.53
   0  24  14    4.49    2.57
   0 -24  15   -0.52    3.12
   0  24  15   -1.62    2.48
   0 -24  16   94.32    9.40
   0  24  16   88.39    6.95
   0 -24  17   11.58    3.73
   0  24  17   15.78    3.30
   0 -24  18   11.41    3.89
   0  24  18   10.43    2.79
   0 -24  19    3.37    2.91
   0 -24  20   -2.87    3.05
   0 -24  21   37.81    5.69
   0 -24  22   17.21    4.01
   0 -24  23    5.86    3.05
   0 -24  24    0.55    2.09
   0 -24  25    0.81    1.97
   0 -24  26    7.71    2.66
   0 -24  27   -1.05    1.55
   0 -24  28   14.89    2.73
   0  25   0    2.48    2.75
   0  25   1   45.55    6.06
   0  25  -1   46.74    6.06
   0  25  -2    6.44    2.87
   0  25   2    9.30    3.84
   0  25   3    5.24    3.62
   0  25  -3    6.15    4.09
   0  25   4   41.93    5.57
   0  25  -4   36.42    5.27
   0 -25   5   23.10    5.03
   0  25   5   25.56    4.73
   0 -25   6   13.72    4.50
   0  25   6   10.06    3.78
   0  25  -6    0.69    2.95
   0  25   7    2.12    2.77
   0 -25   7    9.51    3.87
   0 -25   8  252.93   15.15
   0  25   8  271.38   13.60
   0  25   9  122.39    8.92
   0 -25   9  112.91   10.57
   0 -25  10  100.92    9.80
   0  25  10  126.07    9.06
   0 -25  11   38.80    6.73
   0  25  11   32.68    5.16
   0  25  12   38.11    5.03
   0 -25  12   30.92    5.94
   0 -25  13   -3.39    3.51
   0  25  13    0.06    2.08
   0  25  14   14.75    3.18
   0 -25  14   11.58    4.31
   0 -25  15    3.16    3.57
   0  25  15   -0.61    1.89
   0  25  16    1.28    1.78
   0 -25  16    4.65    2.80
   0 -25  17    2.80    2.95
   0  25  17   -1.21    2.13
   0  25  18   22.52    3.33
   0 -25  18   23.39    4.80
   0 -25  19   -0.99    2.52
   0 -25  20   66.76    7.08
   0 -25  21   14.43    3.72
   0 -25  22    1.68    2.46
   0 -25  23    6.06    1.96
   0 -25  24    0.06    2.05
   0 -25  25   10.41    3.39
   0 -25  26    5.77    1.91
   0 -25  27    6.41    2.12
   0  26   0   60.99    6.93
   0  26  -1   32.47    5.38
   0  26   1   33.62    5.17
   0  26  -2   34.47    5.55
   0  26   2   32.61    5.22
   0  26  -3    1.06    2.83
   0  26   3   -0.46    2.25
   0 -26   4    2.16    2.81
   0  26   4    0.53    2.49
   0  26  -4   -3.04    2.45
   0 -26   5    6.19    4.12
   0  26   5    3.05    2.83
   0 -26   6   10.74    3.98
   0  26   6    9.27    3.00
   0 -26   7    5.37    3.20
   0  26   7   14.27    3.78
   0  26   8   21.20    4.18
   0 -26   8   11.51    4.07
   0 -26   9   -2.30    3.09
   0  26   9   -2.21    2.65
   0 -26  10   -1.78    3.33
   0  26  10    1.95    2.33
   0 -26  11   48.23    7.00
   0  26  11   51.02    5.93
   0 -26  12    5.76    3.85
   0  26  12    0.35    2.07
   0 -26  13    7.81    4.00
   0  26  13    6.00    2.73
   0  26  14   44.10    5.13
   0 -26  14   36.78    6.22
   0 -26  15    4.09    3.38
   0  26  15   -1.83    2.56
   0  26  16    6.71    2.07
   0 -26  16   10.44    3.96
   0 -26  17    5.45    2.53
   0  26  17    9.37    2.48
   0 -26  18    3.77    2.87
   0 -26  19    6.75    3.42
   0 -26  20    0.54    2.40
   0 -26  21    1.58    2.08
   0 -26  22    0.91    2.10
   0 -26  23    1.67    2.82
   0 -26  24   14.19    2.73
   0 -26  25    9.30    2.05
   0  27   0   -1.16    2.60
   0  27   1   85.59    7.88
   0  27  -1   85.45    7.83
   0  27  -2   -1.53    2.31
   0  27   2   -2.73    2.71
   0  27   3    4.26    2.57
   0 -27   3    3.82    3.24
   0  27   4   36.11    5.33
   0 -27   4   24.57    5.43
   0  27   5    5.95    3.06
   0 -27   5   -2.86    3.69
   0 -27   6   10.25    4.05
   0  27   6    5.23    2.56
   0  27   7   37.72    5.22
   0 -27   7   39.56    6.33
   0 -27   8    7.85    3.88
   0  27   8    5.10    2.76
   0 -27   9   62.44    8.10
   0  27   9   55.92    6.06
   0 -27  10   15.71    4.88
   0  27  10   20.32    3.97
   0 -27  11    2.37    3.14
   0  27  11    8.67    2.93
   0 -27  12   20.06    5.16
   0  27  12   22.66    3.99
   0 -27  13   35.89    5.58
   0  27  13   37.58    4.60
   0  27  14    0.43    2.37
   0 -27  14    2.35    3.30
   0 -27  15    2.29    2.45
   0  27  15   -0.14    1.99
   0 -27  16    4.62    3.51
   0 -27  17   20.32    4.22
   0 -27  18   15.74    3.94
   0 -27  19   11.46    3.15
   0 -27  20   12.51    3.35
   0 -27  21   50.19    5.35
   0 -27  22    8.15    2.79
   0 -27  23    0.29    1.58
   0 -27  24   -2.03    1.70
   0  28   0    3.05    2.25
   0 -28   1   27.79    5.40
   0  28   1   27.80    4.65
   0 -28   2    3.38    3.83
   0  28   2   -0.52    2.47
   0  28   3    7.74    2.84
   0 -28   3   12.43    4.58
   0 -28   4    5.53    3.68
   0  28   4    6.35    3.11
   0 -28   5   31.09    5.64
   0  28   5   32.47    4.87
   0  28   6    3.16    2.37
   0 -28   6   -3.43    3.05
   0  28   7    4.00    2.62
   0 -28   7    5.59    3.11
   0  28   8    1.71    2.86
   0 -28   8    5.53    3.51
   0  28   9   13.92    3.29
   0 -28   9   13.74    4.36
   0 -28  10   26.96    5.08
   0  28  10   29.21    4.22
   0  28  11    1.31    1.92
   0 -28  11    4.77    2.90
   0 -28  12   14.81    4.32
   0  28  12    2.73    2.32
   0 -28  13    7.22    3.28
   0 -28  14   10.62    3.79
   0 -28  15   -1.57    2.89
   0 -28  16    0.22    2.65
   0 -28  17   16.09    3.53
   0 -28  18    1.69    2.32
   0 -28  19    5.17    3.37
   0 -28  20   38.44    4.61
   0 -28  21    0.14    1.88
   0 -28  22    3.26    1.71
   0 -29   0    3.96    3.02
   0 -29   1    1.54    3.07
   0 -29   2    0.85    3.10
   0 -29   3   -1.02    3.21
   0 -29   4    0.50    3.17
   0 -29   5    3.27    3.31
   0 -29   6   -0.66    2.80
   0 -29   7    0.54    3.10
   0 -29   8   14.14    4.24
   0 -29   9   18.72    4.72
   0 -29  10   19.55    4.78
   0 -29  11    7.07    3.37
   0 -29  12   -0.57    2.96
   0 -29  13   19.65    4.27
   0 -29  14   31.79    4.86
   0 -29  15    5.34    2.86
   0 -29  16    0.31    2.09
   0 -29  17    9.10    3.27
   0 -29  18    1.20    1.96
   0 -29  19    7.48    2.51
   0 -29  20   20.01    3.32
   0 -30   0   10.56    3.81
   0 -30  -1    7.79    3.64
   0 -30   1    5.15    3.78
   0 -30  -2    5.75    3.21
   0 -30   2   10.06    4.01
   0 -30   3    1.14    2.94
   0 -30   4    1.39    2.65
   0 -30   5   13.02    4.01
   0 -30   6    0.38    2.79
   0 -30   7   13.91    3.96
   0 -30   8    1.50    3.17
   0 -30   9    6.45    3.90
   0 -30  10    2.08    2.56
   0 -30  11    7.77    2.98
   0 -30  12   10.53    3.47
   0 -30  13    1.69    2.51
   0 -30  14   10.25    3.44
   0 -30  15   10.35    3.13
   0 -30  16   -3.33    2.43
   0 -30  17   -1.26    1.84
   0 -30  18    3.83    2.38
   0 -31   0   -2.02    2.48
   0 -31  -1   -1.89    2.78
   0 -31   1   12.39    4.18
   0 -31  -2   11.53    3.52
   0 -31   2   10.82    4.05
   0 -31  -3    6.57    3.55
   0 -31   3    3.11    2.77
   0 -31  -4   13.42    4.17
   0 -31   4   -0.22    2.85
   0 -31  -5    4.04    3.25
   0 -31   5    8.89    3.30
   0 -31   6    5.53    3.37
   0 -31   7   29.21    4.95
   0 -31   8   -0.67    2.56
   0 -31   9    0.21    2.48
   0 -31  10    7.19    2.88
   0 -31  11    1.76    2.41
   0 -31  12    7.19    2.72
   0 -31  13    4.37    2.41
   0 -31  14   16.29    3.29
   0 -31  15   -1.90    2.01
   0 -32   0    4.89    3.25
   0 -32  -1    2.35    2.75
   0 -32   1    7.18    4.41
   0 -32  -2    9.13    3.41
   0 -32   2   21.29    4.82
   0 -32   3   12.57    3.94
   0 -32  -3    1.33    2.28
   0 -32   4    7.06    3.58
   0 -32  -4    6.95    2.78
   0 -32   5    0.36    2.31
   0 -32  -5    3.92    2.62
   0 -32  -6   11.09    3.40
   0 -32   6    6.49    3.00
   0 -32   7    8.13    3.05
   0 -32  -7    1.33    2.22
   0 -32  -8    1.74    2.22
   0 -32   8    3.67    2.35
   0 -32   9   17.23    3.59
   0 -32  -9    8.40    2.41
   0 -32  10    2.67    2.35
   0 -32 -10    0.61    2.03
   0 -32  11   18.76    3.47
   0 -32 -11   16.09    3.42
   0 -32 -12   -0.42    1.73
   0 -33   0    2.57    2.56
   0 -33  -1    3.50    2.36
   0 -33   1    3.38    2.70
   0 -33  -2    1.06    1.97
   0 -33   2    1.29    2.21
   0 -33   3    6.88    2.88
   0 -33  -3    6.92    2.26
   0 -33   4    5.10    2.28
   0 -33  -4    3.53    2.13
   0 -33   5    6.38    2.82
   0 -33  -5   -2.12    2.25
   0 -33  -6   -1.13    2.02
   0 -33   6   -4.10    2.44
  -1   0  41    0.97    0.99
  -1   0  41    0.60    0.96
  -1   0  40    1.62    1.39
  -1   0  39   31.00    3.50
  -1   0  38    2.18    2.07
  -1   0  37   29.06    3.74
  -1   0  36   -3.36    1.88
  -1   0  35    8.29    2.75
  -1   0  34   -4.60    2.66
  -1   0  33   11.71    2.87
  -1   0  32    2.35    2.17
  -1   0  31   15.98    3.38
  -1   0  30    7.64    2.75
  -1   0  29  475.06   15.83
  -1   0  28    0.03    2.62
  -1   0  27   55.99    5.61
  -1   0  26   -1.30    6.59
  -1   0  25   18.27   11.55
  -1   0  24   -1.46    7.33
  -1   0  23    6.02   11.05
  -1   0  22   60.53   21.67
  -1   0  21  611.93   48.14
  -1   0  20   -2.85    2.83
  -1   0  20    4.83    7.40
  -1   0  19    4.83    4.03
  -1   0  18   -1.59    3.16
  -1   0  17   18.65    5.54
  -1   0  16   -1.64    3.77
  -1   0  15  105.72   13.73
  -1   0  15  116.85   11.79
  -1   0  14    0.18    2.79
  -1   0  14   -0.50    3.22
  -1   0  13   86.17   11.33
  -1   0  13   87.77    9.56
  -1   0  12   66.08   10.01
  -1   0  12  103.43   13.52
  -1   0  11   76.18    8.41
  -1   0  11   65.18    9.33
  -1   0  10   -1.36    1.86
  -1   0  10   -0.98    3.06
  -1   0   9 1163.53   33.27
  -1   0   9 1159.12   27.51
  -1   0   8    0.50    1.30
  -1   0   8    0.77    1.80
  -1   0   8    2.17    2.21
  -1   0   7  602.62   20.83
  -1   0   7  589.58   19.54
  -1   0   7  609.02   17.17
  -1   0   6   -0.34    1.33
  -1   0   6    0.09    2.03
  -1   0   6    0.21    1.13
  -1   0   5   13.75    2.35
  -1   0   5   13.23    3.16
  -1   0   5   13.82    2.92
  -1   0   4   -2.28    1.83
  -1   0   4   -1.02    1.20
  -1   0   3    6.31    2.39
  -1   0   3    7.05    1.87
  -1   0   3    5.09    1.08
   1   0  -2    0.17    0.35
  -1   0   2    1.89    1.45
  -1   0   1 5965.94   36.23
   1   0  -1 6014.22   31.03
   1   0   0    0.87    0.64
   1   0   2    0.90    0.84
   1   0   3   39.01    3.38
   1   0   4    5.97    2.87
   1   0   4    4.93    2.62
   1   0   5   34.15    3.97
   1   0   5   31.80    4.35
   1   0   6    1.17    1.89
   1   0   7  103.81    8.75
   1   0   8   -0.95    2.52
   1   0   8    6.95    4.63
   1   0   8    3.93    2.97
   1   0   9  717.73   27.56
   1   0   9  765.51   24.90
   1   0   9  727.00   25.65
   1   0  10    4.44    4.06
   1   0  10    0.84    2.78
   1   0  10    3.27    4.70
   1   0  11    9.42    4.25
   1   0  11    9.74    4.31
   1   0  11   14.29    4.85
   1   0  12   -4.52    4.68
   1   0  12   -1.48    3.64
   1   0  12   -3.46    3.83
   1   0  13   23.62    7.12
   1   0  13   20.09    5.43
   1   0  13   16.31    5.56
   1   0  14   -2.23    3.84
   1   0  14   -2.48    3.83
   1   0  14    2.11    2.99
   1   0  15  376.76   26.32
   1   0  15  404.07   24.11
   1   0  16   -0.43    3.54
   1   0  16    0.03    3.85
   1   0  17   40.86    8.75
   1   0  17   40.67   10.76
   1   0  18    2.36    3.83
   1   0  18    1.59    2.96
   1   0  19   15.77    6.82
   1   0  19   14.25    6.40
   1   0  20    7.88    6.02
   1   0  20    7.91    6.33
   1   0  21  123.62   16.31
   1   0  22   -2.02    5.06
   1   0  23    7.97    6.45
   1   0  24    4.25    7.55
   1   0  25    1.37   11.59
   1   0  26    0.58    2.07
   1   0  27   87.09    7.13
   1   0  28    0.72    2.11
   1   0  29  207.69   10.68
   1   0  30   -0.30    1.96
   1   0  31   95.47    7.31
   1   0  32   -2.04    2.46
   1   0  33   11.58    3.29
   1   0  34   -0.55    2.18
   1   0  35    1.20    1.96
   1   0  36   -0.76    1.76
   1   0  37    2.21    1.94
   1   0  38   -0.74    1.78
   1   0  39    0.28    1.41
   1   0  40    0.52    1.22
   1   0  41    8.16    1.57
  -1  -1  42    2.05    1.18
  -1   1  41    0.38    1.09
  -1  -1  41    0.22    1.04
  -1   1  41    0.75    1.07
  -1  -1  41    2.85    1.44
  -1  -1  40    1.69    1.43
  -1   1  40   -2.25    1.25
  -1   1  40   -0.41    1.30
  -1   1  39   19.10    2.73
  -1  -1  39   15.11    2.51
  -1   1  38   11.94    2.78
  -1  -1  38    9.17    2.35
  -1   1  37   36.17    3.99
  -1  -1  37   34.81    4.01
  -1  -1  36   19.40    3.77
  -1   1  36    9.90    2.78
  -1   1  35   82.72    6.35
  -1  -1  35   84.75    6.74
  -1   1  34   26.30    4.19
  -1  -1  34   29.95    4.41
  -1   1  33    8.46    2.67
  -1  -1  33    8.64    2.35
  -1   1  32   50.50    5.44
  -1  -1  32   48.77    5.45
  -1   1  31    9.08    2.59
  -1  -1  31    9.92    3.00
  -1   1  30    4.87    2.46
  -1  -1  30    7.60    2.79
  -1  -1  29   21.67    3.62
  -1   1  29   17.89    3.42
  -1   1  28    9.04    2.90
  -1   1  27    2.15    2.37
  -1  -1  26    1.27    2.37
  -1   1  26    1.13    1.96
  -1  -1  26    8.88   11.15
  -1   1  26    3.76    8.05
  -1   1  25   -0.79    8.75
  -1  -1  25   11.34    8.37
  -1  -1  24  119.04   23.86
  -1   1  24  106.17   22.45
  -1   1  23   52.63   16.81
  -1  -1  23   42.58   16.12
  -1  -1  22  324.36   37.12
  -1   1  22  287.31   33.66
  -1  -1  21  686.31   36.18
  -1   1  21  646.72   48.95
  -1  -1  20  986.44   41.68
  -1   1  20  976.52   39.02
  -1   1  20  931.41   57.26
  -1   1  19  637.80   30.67
  -1  -1  19  620.26   32.20
  -1   1  19  557.52   43.00
  -1   1  18   81.35   11.20
  -1  -1  18   77.73   11.53
  -1   1  18   80.79   16.72
  -1   1  17  174.97   15.50
  -1  -1  17  163.19   15.49
  -1   1  17  166.26   18.46
  -1  -1  16   18.74    5.34
  -1   1  16   20.24    5.51
  -1   1  16   17.32    6.66
  -1   1  15   10.52    4.71
  -1  -1  15    2.40    2.62
  -1   1  15    7.36    4.79
  -1   1  14    0.57    2.55
  -1   1  14   -0.38    3.19
  -1  -1  14    1.97    2.70
  -1   1  13   56.51    7.41
  -1   1  13   57.70   10.08
  -1  -1  13   63.26    8.22
  -1   1  12   80.97    7.91
  -1   1  12   81.38   10.48
  -1  -1  12   79.83    9.09
  -1   1  11  778.46   30.16
  -1  -1  11  778.35   26.92
  -1   1  11  775.83   24.43
  -1  -1  10  690.82   24.21
  -1   1  10  707.36   27.54
  -1   1  10  718.76   21.58
  -1  -1  10  696.73   23.85
  -1  -1   9  132.20   10.22
  -1  -1   9  135.22   10.00
  -1   1   9  134.31   11.44
  -1   1   9  135.99    8.98
  -1   1   8  662.15   23.60
  -1   1   8  665.99   18.42
  -1  -1   8  677.64   20.96
  -1  -1   8  685.23   21.51
  -1  -1   7  144.49    9.78
  -1   1   7  133.38    7.52
  -1  -1   7  131.02    8.86
  -1   1   7  122.55    9.46
  -1  -1   6  115.96    8.27
  -1   1   6  134.50    9.26
  -1  -1   6  133.13    8.01
  -1   1   6  128.72    6.79
  -1  -1   5  474.72   14.14
  -1   1   5  473.35   15.51
  -1  -1   5  453.45   14.87
  -1   1   5  464.15   10.95
  -1   1   4  307.51   11.26
  -1  -1   4  299.09   10.43
  -1  -1   4  297.99   11.21
  -1   1   4  308.37    7.33
  -1   1   4  306.87   12.12
  -1   1   3  989.47   17.21
  -1  -1   3  981.40   16.79
  -1  -1   2  301.80    8.71
   1   1  -2  289.29    9.06
  -1   1   2  289.50    7.49
   1   1  -1  204.09    8.31
  -1   1   0  132.83    4.87
   1  -1   0  129.49    4.69
   1  -1   1   12.16    1.87
   1   1   2 1514.32   27.52
   1  -1   3   63.19    4.36
   1   1   3   61.68    5.75
   1   1   3   74.19    5.44
   1   1   4  157.86   11.38
   1  -1   4  136.93    7.01
   1  -1   5   18.31    4.79
   1   1   5   18.46    3.44
   1  -1   5   16.21    3.59
   1   1   5   11.64    2.57
   1  -1   5   15.16    2.14
   1  -1   6  148.60    8.10
   1  -1   6  149.83   10.15
   1   1   6  157.15   10.01
   1   1   6  163.27   11.10
   1  -1   6  150.00   10.28
   1  -1   7   11.54    2.95
   1  -1   7   10.70    2.64
   1   1   7   12.37    3.19
   1   1   7   13.81    4.55
   1  -1   7   11.31    3.29
   1   1   8 1378.12   32.96
   1   1   8 1375.05   34.08
   1  -1   8 1347.83   27.59
   1  -1   8 1375.12   34.26
   1  -1   8 1341.46   35.22
   1  -1   9  871.85   30.04
   1   1   9  907.17   28.43
   1   1   9  888.15   27.91
   1  -1   9  889.47   28.98
   1  -1  10   63.19    8.82
   1  -1  10   63.53    9.10
   1   1  10   54.45    7.76
   1   1  10   50.50    8.64
   1   1  11 1705.79   41.95
   1   1  11 1784.89   43.49
   1  -1  11 1708.40   37.62
   1  -1  11 1629.24   42.62
   1  -1  11 1585.74   45.04
   1   1  11 1793.20   48.59
   1   1  12  279.44   17.56
   1  -1  12  294.75   16.68
   1   1  12  298.84   18.30
   1  -1  12  278.31   18.45
   1   1  12  279.06   20.09
   1  -1  12  270.73   19.42
   1  -1  13    7.83    6.52
   1  -1  13    9.16    3.93
   1   1  13    8.98    5.19
   1   1  13    9.09    5.00
   1   1  13    9.17    4.03
   1  -1  13    7.18    2.79
   1  -1  14  111.43   10.46
   1  -1  14  116.53   14.04
   1  -1  14  132.95   13.33
   1   1  14  113.10   11.87
   1   1  14  116.64   14.41
   1   1  14  118.83   13.05
   1   1  15   20.62    8.24
   1   1  15   22.36    8.22
   1  -1  15    1.28    3.41
   1  -1  15    1.60    3.93
   1  -1  16    7.38    5.28
   1   1  16   11.04    5.20
   1  -1  16   17.59    6.83
   1   1  16   12.42    5.45
   1  -1  17   24.32    7.06
   1   1  17   21.68    7.46
   1   1  17   25.00    6.93
   1  -1  17   21.37    7.72
   1  -1  18   51.49   11.30
   1   1  18   46.12   10.47
   1  -1  18   50.08    9.65
   1   1  18   50.90    9.01
   1  -1  19   80.39   14.13
   1   1  19   70.16   13.74
   1   1  19   77.58   11.81
   1  -1  19   76.55   12.71
   1   1  20  138.77   16.36
   1  -1  20  148.75   17.99
   1   1  20  135.03   19.04
   1   1  21   18.16    8.75
   1   1  21   12.56    4.68
   1  -1  21    9.52    4.77
   1   1  22  229.94   22.56
   1   1  22  253.94   27.79
   1  -1  22  253.37   24.49
   1  -1  23    8.20    5.79
   1   1  23    8.59   11.27
   1   1  24   61.15   17.56
   1  -1  24   57.32   12.75
   1   1  25   23.57   14.02
   1  -1  25    8.30    9.05
   1  -1  26   32.08    4.45
   1   1  26   31.15    4.22
   1   1  27  136.72    8.44
   1  -1  27  130.47    8.41
   1   1  28   35.82    4.61
   1  -1  28   36.87    4.71
   1   1  29    6.95    2.81
   1  -1  29    8.51    2.23
   1   1  30   15.73    3.76
   1  -1  30   20.01    3.84
   1   1  31   20.09    3.79
   1  -1  31   18.67    3.77
   1  -1  32    4.93    2.41
   1   1  32    5.98    2.26
   1   1  33   46.66    5.19
   1  -1  33   48.75    5.39
   1  -1  34   -1.67    2.04
   1   1  34   -3.28    2.45
   1   1  35   22.73    3.46
   1  -1  35   28.86    4.04
   1   1  36    4.48    2.90
   1  -1  36    2.24    2.17
   1   1  37   39.66    4.08
   1  -1  37   40.56    4.16
   1  -1  38   18.46    2.73
   1   1  38   15.11    2.45
   1  -1  39   12.03    2.26
   1   1  39   11.62    2.29
   1   1  40    5.11    1.47
   1  -1  40   10.00    1.92
   1  -1  41    0.79    0.92
   1   1  41    3.39    1.28
  -1  -2  41    0.34    1.04
  -1   2  41   -0.40    0.91
  -1   2  41    2.10    1.24
  -1  -2  40    2.16    1.41
  -1   2  40    1.83    1.16
  -1   2  40    2.17    1.14
  -1   2  39    4.68    1.67
  -1  -2  39    0.09    1.44
  -1   2  38   33.56    3.71
  -1  -2  38   31.22    3.76
  -1   2  37   -0.65    1.67
  -1  -2  37   -1.78    2.24
  -1   2  36    1.75    2.02
  -1  -2  36    2.06    2.25
  -1   2  35    0.46    1.97
  -1  -2  35    4.21    2.36
  -1  -2  34    0.79    2.21
  -1   2  34    0.63    1.95
  -1   2  33   -2.87    2.52
  -1  -2  33   -1.55    2.82
  -1  -2  32    0.35    2.34
  -1   2  32    2.42    2.17
  -1   2  31   39.20    4.98
  -1  -2  31   42.22    5.36
  -1  -2  30  191.97   10.44
  -1   2  30  202.10   10.36
  -1   2  29    5.02    2.46
  -1   2  28  515.63   16.19
  -1   2  27    0.19    1.90
  -1  -2  27    0.23    2.22
  -1  -2  26  118.46   25.08
  -1   2  26   75.31    6.13
  -1  -2  26   79.86    7.23
  -1   2  26   86.38   20.53
  -1   2  25  128.83   24.68
  -1  -2  25  122.73   24.90
  -1   2  24   11.76    7.94
  -1  -2  24   13.67   10.00
  -1  -2  23   -6.25   10.60
  -1   2  23    3.80    9.08
  -1   2  22  256.78   31.72
  -1  -2  22  257.20   23.62
  -1  -2  21   18.38    6.67
  -1   2  21   13.68    8.48
  -1  -2  20   10.02    5.11
  -1   2  20    9.04    6.85
  -1   2  19   59.92   14.63
  -1   2  19   45.40   10.54
  -1   2  19   63.99    9.93
  -1  -2  19   64.83   11.30
  -1  -2  18    5.43    4.26
  -1   2  18   11.12    4.40
  -1   2  18    7.24    3.20
  -1   2  18    1.09    6.79
  -1  -2  17  105.89   13.29
  -1   2  17   98.61   17.03
  -1   2  17  103.43   11.31
  -1   2  17  105.53   15.17
  -1  -2  16  164.53   15.57
  -1   2  16  147.68   16.91
  -1   2  16  148.59   19.95
  -1   2  16  176.60   14.45
  -1   2  15  521.53   29.74
  -1   2  15  494.20   22.94
  -1  -2  15  496.39   25.73
  -1   2  15  482.92   34.47
  -1  -2  14   50.79    8.37
  -1   2  14   43.07    9.41
  -1   2  14   44.07    7.10
  -1   2  14   38.19    9.59
  -1  -2  13    0.70    2.59
  -1   2  13   -1.39    3.40
  -1   2  13    3.46    2.76
  -1   2  13    6.41    6.12
  -1   2  12   70.88    7.67
  -1  -2  12   64.03    8.91
  -1   2  12   62.33    9.51
  -1   2  12   58.95   11.16
  -1  -2  12   62.26    8.03
  -1  -2  11   71.17    8.49
  -1   2  11   64.56    9.48
  -1   2  11   52.17   10.33
  -1   2  11   60.64    7.07
  -1  -2  11   68.30    9.16
  -1   2  10   84.99    7.61
  -1   2  10   80.04   11.43
  -1   2  10   81.18    9.81
  -1  -2  10   83.67    8.94
  -1  -2  10   84.92    8.89
  -1   2   9 3643.31   45.66
  -1   2   9 3565.01   58.25
  -1  -2   9 3456.53   53.28
  -1  -2   9 3530.47   51.76
  -1   2   8   33.73    5.57
  -1  -2   8   26.60    1.94
  -1  -2   8   30.99    4.95
  -1   2   8   37.76    4.49
  -1  -2   8   33.58    5.19
  -1   2   7  188.06   11.81
  -1  -2   7  188.78   10.89
  -1   2   7  190.70    9.22
  -1  -2   7  191.97   11.33
  -1  -2   6    9.63    3.96
  -1   2   6   14.14    5.15
  -1   2   6   16.37    7.07
  -1   2   6    8.55    2.42
  -1  -2   6    6.29    2.19
  -1   2   5   32.63    2.88
  -1   2   5   25.98    4.70
  -1   2   5   30.91    4.05
  -1  -2   5   25.96    3.97
  -1  -2   4   96.09    6.88
  -1   2   4   92.03    6.41
  -1   2   4  107.80    9.08
  -1   2   3  317.09    9.99
  -1   2   3  285.42   12.66
  -1  -2   3  306.62   11.18
  -1  -2   2   73.18    5.44
  -1   2   2   70.03    3.85
   1  -2  -1    8.57    1.21
   1   2  -1    6.12    2.11
   1  -2   0  606.59   12.49
   1  -2   1  829.12   16.58
   1  -2   2  568.12   15.10
   1   2   2  591.58   19.67
   1  -2   2  610.08   11.74
   1   2   3  428.46   14.70
   1  -2   3  398.97   11.89
   1   2   3  421.90   17.82
   1  -2   4  165.72    8.83
   1   2   4  168.63   11.38
   1   2   4  171.31    9.59
   1   2   5   19.89    4.74
   1  -2   5   15.63    3.20
   1   2   6  136.37   11.09
   1   2   6  144.33    9.54
   1  -2   6  160.63   11.46
   1  -2   6  140.12    9.69
   1  -2   6  133.95    7.73
   1  -2   7    7.42    2.37
   1   2   7    4.91    4.20
   1  -2   7   10.25    3.77
   1  -2   7    6.24    2.79
   1   2   7    7.50    2.88
   1  -2   8  131.17   11.06
   1   2   8  131.93   10.23
   1  -2   8  128.45   11.04
   1   2   8  135.00   12.63
   1  -2   8  130.10    8.70
   1  -2   9    7.27    3.77
   1  -2   9    8.90    2.70
   1   2   9    9.15    3.47
   1   2   9    5.96    3.85
   1  -2   9    9.21    3.96
   1  -2  10    7.58    3.23
   1  -2  10   11.29    4.88
   1   2  10   -0.33    4.11
   1   2  10    3.92    3.35
   1  -2  10    7.24    4.08
   1  -2  11  776.83   30.45
   1   2  11  792.32   28.34
   1   2  11  779.26   30.71
   1  -2  11  770.84   22.97
   1  -2  11  790.97   31.63
   1   2  12  121.87   13.94
   1  -2  12  143.75   13.94
   1  -2  12  141.77   15.28
   1   2  12  125.21   11.84
   1   2  12  123.54   12.94
   1   2  13  143.86   13.20
   1  -2  13  160.65   12.27
   1   2  13  157.62   15.25
   1  -2  13  145.73   14.97
   1  -2  13  161.99   14.86
   1   2  13  140.95   15.16
   1  -2  14   35.03    7.83
   1  -2  14   30.07    7.13
   1   2  14   29.24    7.90
   1   2  14   27.58    5.86
   1   2  14   37.26    8.26
   1  -2  15   16.07    5.61
   1   2  15   15.93    5.57
   1  -2  15   17.60    6.49
   1   2  15   14.07    5.69
   1   2  16  196.88   17.30
   1  -2  16  189.36   18.56
   1   2  16  191.80   20.00
   1  -2  16  207.70   20.83
   1   2  17   84.14   13.32
   1   2  17   80.72   11.18
   1  -2  17   90.62   13.34
   1  -2  17   98.35   15.00
   1   2  18  235.47   23.41
   1   2  18  237.08   19.87
   1  -2  18  226.76   21.21
   1  -2  19  111.11   15.05
   1   2  19  101.59   15.93
   1   2  19  101.29   13.71
   1  -2  20  380.11   29.05
   1   2  20  348.33   25.40
   1   2  20  349.56   30.79
   1   2  21   73.46   16.62
   1   2  21   74.63   12.02
   1  -2  21   89.59   14.95
   1   2  21   86.54   16.17
   1   2  22  164.97   18.72
   1   2  22  172.46   27.08
   1   2  22  163.39   22.16
   1  -2  22  176.12   20.73
   1   2  23  306.69   31.76
   1  -2  23  299.61   28.10
   1   2  23  280.94   35.24
   1  -2  24   -5.50    5.46
   1   2  24    0.81    9.10
   1   2  25    0.33    7.42
   1   2  25   21.70    3.66
   1   2  26   42.02    5.05
   1  -2  26   42.10    5.41
   1   2  27   64.37    6.02
   1  -2  27   65.53    6.20
   1  -2  28  155.20    9.36
   1   2  28  165.37    9.39
   1   2  29    1.89    2.09
   1  -2  29    2.73    2.11
   1   2  30  100.43    7.56
   1  -2  30   94.94    7.42
   1   2  31    7.03    2.77
   1  -2  31    4.68    2.47
   1   2  32   68.11    6.31
   1  -2  32   69.92    6.40
   1  -2  33   99.25    7.43
   1   2  33  104.31    7.39
   1  -2  34    5.54    2.78
   1   2  34    3.50    2.85
   1  -2  35    6.70    2.36
   1   2  35    9.36    2.58
   1   2  36    1.99    2.09
   1  -2  36   -0.52    1.70
   1   2  37    1.77    1.53
   1  -2  37    0.75    1.70
   1  -2  38   11.43    2.43
   1   2  38    9.03    2.28
   1  -2  39   11.81    2.29
   1   2  39    8.75    2.04
   1  -2  40    1.17    1.09
   1   2  40   -0.19    1.07
   1   2  41    1.96    0.90
   1  -2  41   -0.75    0.96
  -1   3  41    2.14    1.22
  -1  -3  41    3.47    1.42
  -1   3  40   16.68    2.33
  -1   3  40   15.32    1.91
  -1  -3  40   18.49    2.61
  -1   3  39    0.66    1.50
  -1   3  39    0.33    1.11
  -1   3  38   14.23    2.65
  -1  -3  38   17.34    2.97
  -1   3  37    0.54    1.66
  -1  -3  37   -0.01    1.67
  -1  -3  36   81.00    6.35
  -1   3  36   78.80    6.10
  -1   3  35    4.61    2.25
  -1  -3  35    5.55    2.76
  -1   3  34   10.91    2.94
  -1  -3  34   15.69    3.48
  -1  -3  33    4.66    2.53
  -1   3  33    4.43    1.90
  -1  -3  32   14.95    3.54
  -1   3  32   18.28    3.39
  -1   3  31   53.81    5.47
  -1  -3  31   46.75    5.57
  -1   3  30   45.42    5.00
  -1   3  29    4.08    2.00
  -1  -3  29    6.62    2.99
  -1  -3  28   62.24    6.44
  -1   3  28   69.14    6.13
  -1   3  27    6.46    1.80
  -1  -3  27    9.64    3.02
  -1   3  26    0.64    8.54
  -1   3  26    6.63    2.44
  -1  -3  26    0.43    9.26
  -1  -3  26   -1.07    2.71
  -1  -3  25   27.43   13.09
  -1   3  25   29.88   12.85
  -1   3  24   -4.57    6.15
  -1  -3  24   -0.98    8.13
  -1   3  23  131.18   22.49
  -1   3  22   91.54   19.34
  -1  -3  22  104.56   15.26
  -1  -3  21    6.62    5.38
  -1   3  21    6.69    8.42
  -1   3  20  138.36   21.95
  -1   3  20  140.69   19.42
  -1  -3  20  136.01   16.73
  -1  -3  19  198.55   19.23
  -1   3  19  181.56   24.13
  -1   3  19  193.92   21.59
  -1  -3  18  377.40   26.21
  -1   3  18  413.08   29.92
  -1   3  18  380.78   33.34
  -1   3  18  395.28   22.42
  -1   3  17   40.75    7.20
  -1   3  17   48.06   13.53
  -1  -3  17   42.15    8.96
  -1   3  17   41.11    9.65
  -1  -3  16  149.05   15.26
  -1   3  16  153.70   16.96
  -1   3  16  151.22   13.17
  -1   3  16  139.05   19.35
  -1   3  15  238.42   20.58
  -1   3  15  240.73   15.94
  -1   3  15  232.51   24.22
  -1  -3  15  251.83   19.51
  -1  -3  14  279.61   19.95
  -1   3  14  269.82   15.74
  -1   3  14  259.62   23.83
  -1   3  14  260.14   20.29
  -1  -3  13 1510.19   44.51
  -1   3  13 1451.72   54.14
  -1  -3  13 1482.29   38.90
  -1   3  13 1478.68   46.43
  -1   3  13 1478.23   35.68
  -1  -3  12 2313.12   46.45
  -1   3  12 2291.86   42.37
  -1   3  12 2317.93   55.58
  -1   3  12 2265.99   64.78
  -1  -3  12 2337.43   53.39
  -1   3  11  530.50   19.37
  -1  -3  11  516.98   21.05
  -1   3  11  536.16   25.47
  -1  -3  11  516.18   23.91
  -1   3  11  504.96   29.83
  -1  -3  10   81.42    8.50
  -1   3  10   80.15   12.43
  -1  -3  10   64.94    3.93
  -1  -3  10   74.74    9.14
  -1   3  10   76.82    7.31
  -1   3  10   70.41    9.52
  -1   3   9    1.68    3.74
  -1   3   9    0.99    1.83
  -1  -3   9    0.85    2.39
  -1   3   9    0.87    2.79
  -1  -3   9    1.80    2.22
  -1   3   8 2658.07   36.87
  -1  -3   8 2568.73   42.66
  -1  -3   8 2590.93   47.68
  -1   3   8 2569.91   57.27
  -1   3   8 2644.77   48.03
  -1   3   7 2838.82   35.48
  -1  -3   7 2789.30   47.28
  -1   3   7 2819.01   46.54
  -1   3   7 2803.24   55.90
  -1   3   6 2371.58   47.69
  -1  -3   6 2450.68   42.38
  -1  -3   5    0.29    1.53
  -1   3   5   -1.22    2.28
  -1  -3   4   46.03    5.40
  -1   3   4   53.13    6.30
  -1   3   3  282.91   13.93
  -1  -3   3  325.62   13.50
  -1   3   2  368.57   14.57
   1  -3  -2  375.78   10.36
   1  -3  -1  184.03    7.51
  -1   3   1  183.64    9.46
   1  -3   0   59.62    4.72
   1  -3   1   27.70    3.62
   1   3   1   25.59    2.41
   1  -3   2  101.88    7.60
   1   3   2  113.42    7.66
   1  -3   3    4.07    1.97
   1   3   3    0.16    3.83
   1   3   4 1268.23   35.23
   1  -3   5  245.54   11.70
   1   3   5  253.91   13.23
   1   3   5  228.98   15.43
   1   3   6    6.55    3.05
   1  -3   6    2.03    0.66
   1  -3   6    4.30    2.45
   1  -3   7    0.91    2.94
   1  -3   7    0.48    0.83
   1   3   7    0.35    3.95
   1   3   7    2.84    2.72
   1   3   8 1293.09   32.71
   1  -3   8 1276.96   36.00
   1  -3   8 1281.63   33.75
   1  -3   8 1301.39   26.49
   1   3   8 1218.23   38.32
   1  -3   9   11.81    4.20
   1  -3   9   16.62    3.80
   1  -3   9   15.53    4.88
   1   3   9   18.21    5.84
   1   3   9   13.37    5.86
   1  -3  10  604.86   27.25
   1   3  10  602.40   24.04
   1  -3  10  603.02   19.41
   1  -3  10  598.90   26.30
   1   3  10  587.99   27.82
   1  -3  11  643.44   29.57
   1   3  11  564.84   27.77
   1   3  11  572.73   24.07
   1  -3  11  644.92   21.29
   1  -3  11  647.21   28.95
   1  -3  12   16.60    5.64
   1  -3  12   18.70    4.26
   1   3  12   18.03    4.92
   1   3  12   21.56    6.93
   1  -3  12   17.13    4.93
   1  -3  13   17.43    5.52
   1   3  13   15.24    6.45
   1  -3  13   19.25    5.96
   1   3  13   18.38    4.93
   1  -3  14  861.43   38.18
   1   3  14  813.87   32.48
   1   3  14  829.08   38.68
   1  -3  14  865.22   37.38
   1   3  15  404.02   23.09
   1  -3  15  395.60   26.21
   1   3  15  399.41   27.43
   1  -3  16  190.94   19.23
   1   3  16  199.29   17.29
   1   3  16  212.77   20.92
   1   3  17   -0.11    3.74
   1   3  17    5.96    4.17
   1  -3  17    6.16    4.51
   1  -3  18  112.66   15.49
   1   3  18  102.46   15.67
   1   3  18   97.13   12.60
   1   3  19   39.67    8.33
   1   3  19   38.47   11.36
   1   3  19   39.18    9.74
   1  -3  19   47.41   10.66
   1   3  20  138.03   19.98
   1   3  20  139.73   22.30
   1  -3  20  139.34   17.91
   1   3  20  130.22   15.67
   1   3  21  157.26   25.45
   1   3  21  136.71   16.27
   1  -3  21  143.97   19.06
   1   3  21  133.26   20.08
   1   3  22   20.84    7.79
   1  -3  22   18.26    7.65
   1   3  22   12.09    8.35
   1   3  23   21.80    9.44
   1   3  23   18.38   10.42
   1  -3  23   29.73   10.07
   1  -3  24   14.16    8.78
   1   3  24    2.53    4.47
   1   3  24    8.04    8.24
   1  -3  25   12.05    3.28
   1   3  25    9.47    2.28
   1   3  25   13.99   10.93
   1  -3  25    7.30    5.21
   1   3  26   11.78    2.90
   1  -3  26    6.03    2.78
   1  -3  27   29.64    4.61
   1   3  27   27.72    3.83
   1   3  28   23.41    3.93
   1  -3  28   23.15    4.00
   1  -3  29   45.16    5.34
   1   3  29   50.05    5.45
   1   3  30    6.09    2.86
   1  -3  30    2.29    2.05
   1   3  31    6.13    2.73
   1  -3  31    6.90    2.68
   1   3  32    2.90    2.15
   1  -3  32    1.51    1.99
   1   3  33   -0.35    2.23
   1  -3  33   -0.44    2.01
   1  -3  34    2.00    2.37
   1   3  34    2.20    2.09
   1   3  35   13.68    3.12
   1  -3  35   12.02    3.15
   1  -3  36   56.13    5.26
   1   3  36   56.15    4.81
   1   3  37    3.90    1.94
   1  -3  37    2.04    1.73
   1  -3  38   23.31    3.03
   1   3  38   31.75    3.45
   1  -3  39    1.01    1.29
   1   3  39   -1.53    1.32
   1   3  40   41.34    3.30
   1  -3  40   36.19    3.00
   1   3  41    4.81    1.33
   1  -3  41    2.59    1.08
  -1  -4  41    3.55    1.35
  -1   4  41    1.64    0.92
  -1   4  40   -1.49    1.26
  -1  -4  40    2.26    1.44
  -1   4  40    2.04    1.12
  -1   4  39    2.58    1.52
  -1   4  39    0.02    1.13
  -1  -4  39    1.58    1.60
  -1  -4  38    0.56    1.66
  -1   4  38    1.04    1.35
  -1  -4  37    3.42    2.18
  -1   4  37    5.55    2.12
  -1   4  36    7.69    2.42
  -1  -4  36    7.61    2.57
  -1   4  35   14.11    3.27
  -1  -4  35   14.21    3.40
  -1  -4  34    0.98    2.30
  -1   4  34    2.66    2.19
  -1  -4  33    5.78    2.71
  -1   4  33    9.65    2.46
  -1   4  32   10.76    3.01
  -1  -4  32   11.24    3.13
  -1   4  31   19.43    3.51
  -1  -4  31   19.64    3.72
  -1   4  30    9.40    2.62
  -1  -4  30   12.18    3.76
  -1   4  29   54.36    5.50
  -1  -4  29   48.61    5.93
  -1   4  28   97.35    7.11
  -1  -4  28   96.11    8.21
  -1  -4  27   30.80    5.00
  -1   4  27   30.76    4.37
  -1  -4  26    8.88    2.88
  -1  -4  26    6.99   10.17
  -1   4  26    8.50    2.51
  -1   4  26    9.92    5.93
  -1   4  25   11.79    6.50
  -1  -4  25   25.05    9.96
  -1   4  24   21.25   10.52
  -1   4  23  178.61   26.20
  -1  -4  23  169.99   20.85
  -1  -4  22   88.36   15.06
  -1   4  22   96.88   18.86
  -1   4  21   -3.33    7.07
  -1   4  21   -4.05    5.72
  -1  -4  21    1.10    4.09
  -1   4  20   98.54   17.94
  -1  -4  20   73.00   12.63
  -1   4  20   84.01   15.36
  -1   4  19    5.59    5.29
  -1  -4  19    4.21    4.15
  -1   4  19   -1.93    8.01
  -1  -4  18  116.96   15.03
  -1   4  18  109.49   18.53
  -1   4  18  115.92   16.33
  -1   4  17  445.76   34.53
  -1  -4  17  444.99   28.51
  -1   4  17  471.59   31.12
  -1   4  17  450.06   23.12
  -1   4  16  529.69   23.67
  -1   4  16  506.43   35.89
  -1  -4  16  544.74   31.08
  -1   4  16  582.35   32.97
  -1   4  15    4.60    6.45
  -1  -4  15    9.15    4.57
  -1   4  15    7.96    5.30
  -1   4  15    7.81    3.76
  -1  -4  14   20.08    5.18
  -1   4  14   24.70    4.92
  -1  -4  14   20.07    5.96
  -1   4  14   21.45    8.66
  -1   4  14   24.61    6.63
  -1   4  13  904.54   42.25
  -1   4  13  945.21   28.41
  -1   4  13  922.42   37.05
  -1  -4  13  911.65   36.71
  -1  -4  13  952.05   30.92
  -1   4  12   61.25    9.81
  -1  -4  12   55.49    7.75
  -1  -4  12   53.13    9.49
  -1   4  12   57.69   11.21
  -1  -4  12   48.62    3.94
  -1   4  12   65.66    7.64
  -1  -4  11 1609.58   38.11
  -1   4  11 1622.23   44.52
  -1   4  11 1623.55   34.20
  -1   4  11 1562.49   50.90
  -1  -4  11 1540.60   43.35
  -1   4  10  167.40   16.59
  -1   4  10  151.89   13.28
  -1  -4  10  156.37   13.57
  -1   4  10  161.57   10.40
  -1  -4  10  160.66   11.85
  -1   4   9 1917.54   44.30
  -1  -4   9 1886.22   45.02
  -1   4   9 1852.49   50.46
  -1  -4   9 1845.41   38.82
  -1   4   8 4736.35   76.12
  -1  -4   8 4638.56   68.42
  -1  -4   7 5027.42   69.17
  -1   4   7 5119.40   74.71
  -1  -4   6   14.85    4.32
  -1   4   6   14.99    4.58
  -1  -4   5  118.37    9.73
  -1   4   5  127.57   10.70
  -1   4   4  175.32   12.02
  -1  -4   4  200.84   12.33
   1  -4  -3   45.29    4.53
  -1   4   3   45.71    6.07
   1  -4  -2  408.64   13.17
  -1   4   2  406.19   16.38
   1  -4  -1  759.95   18.43
   1  -4   0   20.37    3.45
   1  -4   1  420.35   15.60
   1   4   1  452.31   11.19
   1   4   2  532.51   14.83
   1  -4   2  590.29   19.80
   1   4   3  250.77   16.62
   1  -4   3  256.14   13.50
   1   4   3  251.35   12.12
   1  -4   4 3613.95   52.97
   1   4   4 3594.85   64.79
   1   4   4 3536.19   51.11
   1   4   5  676.90   29.07
   1   4   5  693.03   24.93
   1   4   6  321.31   20.23
   1  -4   7   90.35    5.19
   1   4   7  104.82   12.81
   1   4   8  403.78   19.38
   1  -4   8  400.91   21.28
   1  -4   8  394.62   11.07
   1   4   8  399.84   23.61
   1  -4   9  558.98   26.29
   1   4   9  588.72   29.60
   1  -4   9  520.09   13.41
   1   4   9  545.36   22.97
   1  -4  10  264.17   18.81
   1  -4  10  285.19   13.62
   1   4  10  314.07   18.49
   1   4  11   39.97    6.54
   1  -4  11   39.51    7.57
   1  -4  11   41.85    5.52
   1   4  12   36.57    7.44
   1  -4  12   29.94    7.12
   1  -4  12   33.87    5.50
   1  -4  13  143.37   15.78
   1   4  13  140.02   12.95
   1  -4  13  140.26   10.73
   1   4  14   11.12    5.73
   1   4  14    9.60    4.16
   1  -4  14   16.31    7.24
   1   4  15  129.66   13.57
   1   4  15  119.54   15.51
   1  -4  15  127.35   15.19
   1   4  16   10.00    7.13
   1   4  16   12.25    4.25
   1  -4  16    6.73    3.73
   1   4  16    7.97    5.22
   1  -4  17  511.98   32.44
   1   4  17  431.51   35.94
   1   4  17  487.20   32.90
   1   4  17  459.74   26.35
   1   4  18    7.18    7.94
   1   4  18    1.29    3.92
   1  -4  18    3.72    4.34
   1   4  18    1.06    3.25
   1  -4  19  332.23   27.61
   1   4  19  304.95   22.94
   1   4  19  311.50   31.92
   1   4  19  297.92   27.71
   1   4  20  223.43   24.78
   1   4  20  234.60   28.88
   1  -4  20  241.66   24.35
   1   4  20  208.37   19.73
   1   4  21   -0.46    7.12
   1   4  21   10.64    7.26
   1  -4  21   -0.28    3.61
   1   4  22  132.79   20.25
   1   4  22  148.94   24.41
   1  -4  22  149.57   20.31
   1   4  23   -1.36    5.06
   1   4  23   -4.58    7.45
   1  -4  23    4.72    5.43
   1   4  24   30.71   12.10
   1   4  24   20.16    9.68
   1  -4  24   23.72    9.05
   1   4  25   31.38   13.50
   1  -4  25   40.75   11.58
   1  -4  25   35.22    5.02
   1   4  25   29.57    4.20
   1  -4  26  202.78   11.56
   1   4  26  214.53   10.35
   1  -4  27   51.82    6.16
   1   4  27   55.24    5.56
   1   4  28    1.89    1.94
   1  -4  28    4.95    2.62
   1   4  29    9.56    3.12
   1  -4  29   10.78    3.15
   1   4  30   52.49    5.38
   1  -4  30   47.62    5.42
   1   4  31   11.28    2.98
   1  -4  31    7.98    2.75
   1   4  32   47.51    5.27
   1  -4  32   44.12    5.17
   1   4  33   -0.09    2.33
   1  -4  33    2.38    2.36
   1   4  34    3.19    2.28
   1  -4  34    0.74    2.18
   1   4  35   32.57    4.16
   1  -4  35   25.76    3.74
   1  -4  36    1.56    1.80
   1   4  36    5.76    2.22
   1   4  37   34.69    3.83
   1  -4  37   37.02    4.00
   1  -4  38    0.54    1.36
   1   4  38    1.69    1.59
   1  -4  39   11.40    2.26
   1   4  39    8.13    1.77
   1  -4  40   -0.91    1.25
   1   4  40    2.98    1.39
   1   4  41    1.26    1.01
   1  -4  41    2.99    1.09
  -1  -5  41    0.08    1.27
  -1   5  41    2.89    1.02
  -1  -5  40   10.46    2.18
  -1   5  40    8.23    1.67
  -1   5  39    5.99    1.40
  -1  -5  39    8.54    1.84
  -1   5  39    7.12    1.81
  -1   5  38    0.23    1.39
  -1  -5  38    2.98    1.92
  -1   5  38    1.62    1.17
  -1   5  37   69.94    4.78
  -1   5  37   70.19    5.13
  -1  -5  37   74.49    5.76
  -1  -5  36    9.67    2.90
  -1   5  36   12.67    2.72
  -1  -5  35   22.00    3.69
  -1   5  35   16.12    2.90
  -1  -5  34    4.13    2.59
  -1   5  34    0.18    1.84
  -1  -5  33    0.88    2.08
  -1   5  33   -0.66    1.83
  -1  -5  32   60.59    5.87
  -1   5  32   58.40    5.59
  -1   5  31   15.00    3.25
  -1   5  30   42.59    4.80
  -1  -5  30   43.39    5.94
  -1  -5  29   -1.06    2.55
  -1   5  29   -1.52    2.10
  -1  -5  28  196.61   11.36
  -1   5  28  200.28    9.94
  -1  -5  27    7.15    2.52
  -1   5  27   12.68    2.97
  -1   5  26    5.41    2.49
  -1  -5  26    3.51    2.07
  -1  -5  25   11.08    2.89
  -1  -5  25   21.20   13.88
  -1   5  25   17.31    9.41
  -1  -5  24   14.18    6.47
  -1   5  24   12.00    8.96
  -1   5  23   70.77   17.01
  -1  -5  23   44.57   11.36
  -1   5  22   94.97   18.99
  -1  -5  22   72.35   13.44
  -1   5  22   70.36   14.39
  -1   5  21  657.66   46.15
  -1  -5  21  671.90   40.60
  -1   5  21  688.09   43.34
  -1   5  20    8.17    7.26
  -1  -5  20    3.37    3.27
  -1   5  20   11.10    6.23
  -1   5  19  385.44   30.37
  -1  -5  19  381.03   28.96
  -1   5  19  365.17   32.42
  -1   5  18   87.00   16.11
  -1  -5  18   86.03   14.03
  -1   5  18   79.30   13.37
  -1   5  17   11.96    6.65
  -1   5  17    5.26    5.03
  -1  -5  17   11.35    5.46
  -1   5  16  344.13   25.88
  -1   5  16  342.43   28.89
  -1  -5  16  330.69   24.91
  -1  -5  15   29.28    6.24
  -1   5  15   26.09    7.96
  -1  -5  15   22.72    5.76
  -1   5  15   33.02    7.81
  -1   5  14  147.66   17.80
  -1   5  14  136.32   15.26
  -1  -5  14  140.63   12.38
  -1  -5  14  150.43   15.75
  -1   5  13   41.89    9.41
  -1   5  13   56.19    9.76
  -1  -5  13   55.40    9.69
  -1  -5  13   52.43    7.43
  -1   5  12  442.66   25.01
  -1  -5  12  445.56   21.28
  -1   5  12  466.92   29.18
  -1  -5  12  453.78   25.50
  -1  -5  11  244.92   15.43
  -1   5  11  255.21   18.25
  -1  -5  11  252.20   18.10
  -1   5  11  254.46   20.62
  -1   5  10  845.73   35.68
  -1   5  10  810.47   30.84
  -1  -5  10  796.54   32.08
  -1  -5  10  822.44   27.05
  -1  -5   9 2193.61   51.88
  -1   5   9 2260.34   55.51
  -1  -5   8 1060.11   35.22
  -1   5   8 1105.23   37.45
  -1   5   7   78.70   10.12
  -1  -5   7   76.60   10.06
  -1  -5   6   23.76    6.41
  -1   5   6   34.33    7.04
  -1   5   5  843.51   29.05
  -1   5   4  252.09   15.40
   1  -5  -4  258.40   12.92
   1  -5  -3  104.69    7.97
  -1   5   3  101.17    9.34
   1  -5  -2  272.73   12.73
  -1   5   2  296.25   14.72
  -1  -5   1   76.84    8.57
   1  -5  -1   74.99    6.74
  -1  -5   0    9.53    3.67
   1  -5   0    5.19    1.72
   1  -5   1  416.87   17.46
   1   5   2    4.25    1.85
   1  -5   2    9.69    2.95
   1   5   3   42.14    5.91
   1  -5   3   38.52    6.07
   1  -5   4  555.46   22.62
   1   5   4  563.37   20.49
   1   5   5   89.82    9.19
   1   5   6 5978.77   79.61
   1  -5   7 2336.37   51.65
   1   5   7 2346.88   52.52
   1   5   8  213.36   17.97
   1  -5   8  213.95    9.09
   1  -5   8  230.40   17.34
   1  -5   9   55.72    9.40
   1  -5   9   51.23    4.53
   1   5   9   44.70    8.57
   1   5  10   13.16    4.40
   1  -5  10   27.26    3.44
   1  -5  10   31.44    7.09
   1  -5  11  214.56   13.01
   1  -5  11  210.98   18.11
   1   5  11  194.64   19.05
   1   5  12  254.42   22.93
   1  -5  12  282.14   15.11
   1  -5  12  276.18   21.19
   1   5  13   63.10   13.56
   1   5  13   41.21    7.29
   1  -5  13   44.63   10.33
   1  -5  13   43.60    6.21
   1   5  14  481.64   33.24
   1  -5  14  503.72   30.81
   1   5  14  513.51   26.36
   1  -5  15   18.18    6.99
   1   5  15   22.63    8.82
   1   5  15   11.09    4.23
   1   5  15   15.60    7.63
   1  -5  16  417.85   29.48
   1   5  16  404.56   29.36
   1   5  16  388.74   31.93
   1   5  16  385.24   23.98
   1   5  17  148.84   18.61
   1  -5  17  165.69   19.14
   1   5  17  143.34   20.91
   1  -5  18   13.93    6.77
   1   5  18   21.54    8.97
   1   5  18   23.61   10.13
   1   5  19  150.31   22.24
   1   5  19  162.03   20.93
   1  -5  19  157.54   19.88
   1  -5  20   11.90    8.09
   1   5  20   11.56    9.22
   1   5  20   13.15    6.29
   1   5  21  132.80   19.49
   1  -5  21  139.11   19.23
   1   5  21  118.67   20.36
   1   5  22   -0.76    4.54
   1  -5  22    7.49    5.40
   1   5  22    9.57    8.34
   1  -5  23   29.59   10.06
   1   5  23   30.97   11.11
   1   5  23   26.17    9.08
   1  -5  24   -0.70    5.77
   1   5  24   -5.98    7.70
   1  -5  25    0.05    4.96
   1   5  25   -5.92    2.83
   1  -5  25    2.37    2.19
   1   5  25   -3.42    8.06
   1   5  26    5.59    2.74
   1  -5  26    3.59    2.62
   1   5  27   49.56    5.02
   1  -5  27   46.89    5.89
   1   5  28   19.71    3.47
   1  -5  28   17.50    4.33
   1   5  29    2.51    2.15
   1  -5  29    3.26    2.41
   1  -5  29   -0.83    2.17
   1   5  30    5.54    2.70
   1  -5  30    4.84    2.25
   1  -5  31   -3.23    2.64
   1   5  31    2.80    2.10
   1   5  32   89.89    6.57
   1  -5  32   90.34    7.20
   1  -5  33   -1.53    2.06
   1   5  33    4.04    2.48
   1   5  34   14.81    3.05
   1  -5  34   13.89    2.84
   1  -5  35   62.54    5.62
   1   5  35   64.55    5.43
   1   5  36    0.53    1.77
   1  -5  36    0.06    1.82
   1   5  37   18.29    2.70
   1  -5  37   16.46    2.73
   1   5  38    3.74    1.68
   1  -5  38    1.34    1.46
   1  -5  39   17.45    2.41
   1   5  39   19.45    2.45
   1   5  40    1.29    1.15
   1  -5  40   -1.26    1.27
  -1  -6  41    2.71    1.19
  -1   6  40    3.36    1.31
  -1  -6  40   -0.67    1.23
  -1   6  39    3.98    1.51
  -1  -6  39    2.47    1.55
  -1   6  38   19.00    2.42
  -1   6  38   23.66    2.98
  -1   6  37    3.35    1.51
  -1   6  37    0.84    1.49
  -1  -6  37   -1.85    2.10
  -1  -6  36    3.90    2.19
  -1   6  36    0.96    1.39
  -1   6  36    0.39    1.85
  -1  -6  35   48.07    5.20
  -1   6  35   44.55    4.43
  -1  -6  34   39.52    4.90
  -1   6  34   40.68    4.53
  -1   6  33   -0.34    1.76
  -1  -6  33    0.03    2.13
  -1   6  32   29.74    4.01
  -1  -6  31   49.20    6.04
  -1   6  31   56.87    5.35
  -1  -6  30   -1.35    2.29
  -1   6  30    1.11    1.76
  -1   6  29    7.84    2.96
  -1  -6  29   -2.27    2.44
  -1   6  28   16.63    3.16
  -1  -6  28   27.16    5.08
  -1   6  27  126.33    7.80
  -1  -6  27  132.50    9.26
  -1  -6  26  139.33    9.70
  -1   6  26  122.34    7.65
  -1   6  25   58.06    5.22
  -1   6  25   50.75   13.84
  -1  -6  25   59.52    6.64
  -1   6  24   15.26   10.45
  -1  -6  24    5.55    5.44
  -1  -6  23  143.35   20.19
  -1   6  23  160.80   22.12
  -1   6  23  149.89   23.19
  -1   6  22   80.10   17.11
  -1  -6  22   67.81   14.24
  -1   6  22   67.46   14.83
  -1   6  21    4.42    5.85
  -1   6  21   11.40    7.56
  -1  -6  21    6.17    4.82
  -1   6  20   40.25   10.93
  -1   6  20   40.01   10.56
  -1  -6  20   50.98   11.75
  -1   6  19  106.25   17.53
  -1   6  19  128.21   17.88
  -1  -6  19  119.85   17.02
  -1   6  18   17.27    6.75
  -1  -6  18    9.89    5.38
  -1   6  18   11.78    5.69
  -1  -6  17   13.15    6.67
  -1   6  17    9.38    7.61
  -1   6  17    0.71    3.22
  -1  -6  16   57.54   11.30
  -1   6  16   61.31   12.34
  -1   6  16   69.61   11.93
  -1   6  15   15.40    6.90
  -1  -6  15   10.76    5.01
  -1   6  15    4.98    5.41
  -1   6  14  519.81   32.73
  -1  -6  14  524.52   30.88
  -1  -6  14  521.62   24.37
  -1   6  14  558.27   30.83
  -1  -6  13    7.44    2.98
  -1   6  13    8.59    6.30
  -1  -6  13   13.82    6.07
  -1   6  13    3.93    3.32
  -1  -6  12   16.81    6.19
  -1  -6  12   15.64    4.69
  -1   6  12   16.14    5.53
  -1   6  12   12.64    4.91
  -1   6  11  131.96   13.41
  -1   6  11  135.80   15.43
  -1  -6  11  126.35   11.56
  -1  -6  11  118.73   13.87
  -1  -6  10    3.62    3.82
  -1   6  10   12.51    5.79
  -1  -6   9  165.70   15.31
  -1   6   9  145.20   14.47
  -1  -6   8  349.80   21.27
  -1   6   8  331.40   21.41
  -1   6   7  890.23   33.59
  -1  -6   7  874.07   32.76
  -1   6   6 1020.92   34.91
  -1  -6   6  995.54   34.38
   1  -6  -5 1016.14   29.33
  -1   6   5 1037.55   33.78
   1  -6  -4   45.37    6.28
  -1   6   4   47.92    7.31
  -1   6   3  285.38   16.36
   1  -6  -3  278.86   14.73
   1  -6  -2   18.67    4.15
  -1  -6   1  817.70   28.73
   1  -6  -1  798.32   24.81
  -1  -6   0  123.75   11.41
   1  -6   0  108.64   10.04
   1  -6   1  128.03   10.67
  -1  -6  -1  128.99   11.71
   1   6   2   41.22    4.70
   1  -6   2   34.77    6.53
   1  -6   3  349.74   18.75
   1   6   3  286.05   14.07
   1   6   4    9.49    4.15
   1  -6   4    8.98    3.62
   1   6   5 2219.49   45.20
   1  -6   5 2141.11   49.42
   1  -6   6 1414.15   41.40
   1   6   6 1511.47   39.06
   1   6   7   78.53   10.31
   1  -6   7   75.59   10.62
   1  -6   8    5.94    4.24
   1   6   8   11.49    5.22
   1   6   9   31.86    7.89
   1  -6   9   33.41    4.05
   1  -6   9   32.66    7.51
   1  -6  10  175.39   16.35
   1   6  10  153.38   16.25
   1  -6  10  170.93    8.91
   1   6  11  239.84   20.46
   1  -6  11  231.27   19.92
   1   6  12   53.20   11.50
   1  -6  12   54.41   10.38
   1  -6  13  201.94   19.40
   1   6  13  196.89   21.09
   1  -6  13  217.80   14.03
   1  -6  14    5.67    5.34
   1   6  14    5.54    5.45
   1   6  15   72.90   12.73
   1  -6  15   81.67   13.27
   1   6  15   69.72   13.58
   1   6  16  271.65   25.03
   1   6  16  267.68   26.74
   1  -6  16  261.38   24.21
   1  -6  17   99.45   15.35
   1   6  17   90.31   15.95
   1   6  17  101.47   15.71
   1   6  18  224.83   25.97
   1   6  18  243.81   24.90
   1  -6  18  228.00   23.85
   1   6  19  186.88   23.44
   1  -6  19  203.88   23.10
   1   6  19  199.04   25.65
   1  -6  20   33.44   10.61
   1   6  20   28.86   11.90
   1   6  20   22.74    8.69
   1   6  21    5.65    5.00
   1  -6  21    7.22    4.53
   1   6  21    6.78    7.90
   1   6  22   14.47    8.45
   1   6  22   20.65    9.04
   1  -6  22   16.95    6.30
   1   6  23   63.64   17.29
   1  -6  23   63.86   15.44
   1   6  23   72.97   15.85
   1  -6  24  191.78   25.38
   1   6  24  200.43   28.24
   1   6  25   74.66    6.06
   1   6  25   82.68   19.93
   1  -6  25   82.31   17.45
   1  -6  25   68.29    6.51
   1   6  26    2.30    1.98
   1  -6  26    1.37    2.43
   1  -6  27   59.93    6.77
   1   6  27   67.00    5.84
   1   6  28    2.92    2.40
   1  -6  28    1.96    2.54
   1  -6  29   80.35    7.64
   1   6  29   94.80    7.00
   1   6  30   19.45    3.57
   1  -6  30   21.72    4.23
   1  -6  30   19.22    4.19
   1  -6  31  112.74    8.00
   1   6  31  121.46    7.98
   1  -6  32    8.09    3.08
   1   6  32   11.96    2.94
   1   6  33    4.82    2.19
   1  -6  33    6.73    2.49
   1  -6  34    3.49    1.96
   1   6  34    4.09    1.75
   1  -6  35    0.56    1.82
   1   6  35   -0.63    1.74
   1   6  36    3.57    1.74
   1  -6  36    5.22    2.01
   1  -6  37   17.33    2.70
   1   6  37   19.49    2.77
   1  -6  38    1.32    1.48
   1   6  38    3.44    1.76
   1   6  39    1.43    1.05
   1  -6  39    0.06    1.22
   1   6  40    9.01    1.47
   1  -6  40    7.97    1.60
  -1  -7  41   22.74    2.37
  -1  -7  40    1.06    1.39
  -1   7  40    2.60    1.22
  -1  -7  39   51.86    4.19
  -1   7  39   53.79    3.87
  -1   7  38    2.96    1.54
  -1  -7  38    0.63    1.45
  -1  -7  37   23.19    3.31
  -1   7  37   24.18    2.84
  -1   7  37   23.29    2.93
  -1   7  36   24.64    2.95
  -1   7  36   21.59    3.05
  -1  -7  36   29.69    3.90
  -1   7  35   38.91    4.00
  -1  -7  35   41.12    4.62
  -1   7  35   38.99    3.77
  -1  -7  34   29.55    4.43
  -1   7  34   30.39    3.74
  -1   7  34   28.46    3.72
  -1  -7  33   33.91    4.70
  -1   7  33   32.46    4.03
  -1  -7  32    3.37    3.04
  -1   7  32    4.76    2.41
  -1   7  31   13.49    3.30
  -1  -7  31    6.34    3.08
  -1   7  30  139.30    8.31
  -1  -7  30  129.56    9.66
  -1  -7  29   78.02    7.87
  -1   7  29   77.23    6.14
  -1  -7  28    3.16    2.43
  -1   7  28    1.07    1.95
  -1  -7  27   21.16    4.49
  -1   7  27   21.50    3.17
  -1  -7  26    2.43    2.90
  -1   7  26    5.52    2.58
  -1   7  25   35.48    4.28
  -1  -7  25   34.57    5.27
  -1   7  25   31.76   12.90
  -1   7  24   12.25    7.06
  -1  -7  24   27.04    9.45
  -1  -7  23  115.03   18.85
  -1   7  23  115.93   21.01
  -1   7  23  112.94   19.21
  -1  -7  22  134.88   20.32
  -1   7  22  112.72   18.73
  -1   7  22  124.17   20.45
  -1   7  21   36.00   11.84
  -1  -7  21   20.84    8.08
  -1   7  21   23.69    8.93
  -1   7  20   97.18   16.66
  -1  -7  20  112.16   17.55
  -1   7  20  104.66   17.20
  -1  -7  19   46.45   10.94
  -1   7  19   55.12   11.81
  -1   7  19   56.20   13.26
  -1  -7  18  152.50   19.76
  -1   7  18  165.67   19.76
  -1   7  18  158.24   20.69
  -1   7  17   35.13    8.78
  -1   7  17   34.19    9.59
  -1  -7  17   31.44    8.09
  -1   7  16    0.65    3.45
  -1  -7  16    0.43    4.80
  -1   7  16   -2.02    5.63
  -1   7  15  123.67   15.36
  -1   7  15  116.80   16.18
  -1  -7  15  131.43   17.11
  -1   7  14    0.89    3.32
  -1  -7  14    6.98    5.08
  -1   7  14   12.79    6.66
  -1  -7  13  920.00   32.76
  -1   7  13  892.74   41.48
  -1   7  13  924.06   38.54
  -1  -7  13  905.73   40.76
  -1   7  12   31.74    7.35
  -1  -7  12   28.38    7.74
  -1   7  12   34.96    9.48
  -1  -7  12   33.62    6.22
  -1  -7  11   15.89    6.11
  -1   7  11   15.30    5.16
  -1  -7  10   18.22    6.32
  -1   7  10   18.81    5.29
  -1  -7   9    1.98    4.10
  -1   7   9   -2.42    5.31
  -1  -7   8  600.59   29.71
  -1   7   8  581.23   29.20
  -1   7   7    7.01    4.24
  -1  -7   7    6.18    4.41
   1  -7  -6  314.12   18.78
  -1  -7   6  365.40   22.26
  -1   7   6  343.78   21.46
  -1   7   5   31.70    5.73
  -1  -7   5   37.99    7.09
   1  -7  -5   38.10    6.56
  -1   7   4   73.50    8.98
   1  -7  -4   72.80    8.85
  -1   7   3  608.37   24.65
   1  -7  -3  572.30   23.16
   1  -7  -2    5.56    2.73
  -1  -7   2   10.35    5.19
  -1  -7   1  460.03   23.27
   1  -7  -1  454.88   20.53
  -1  -7   0  432.21   23.00
   1  -7   0  427.86   20.67
  -1  -7  -1   12.73    5.07
   1  -7   1    7.84    3.74
  -1  -7  -2  196.35   16.03
   1  -7   2  189.71   14.53
   1   7   3   14.78    5.01
   1  -7   3   23.05    5.33
   1  -7   4   70.39    9.65
   1   7   4   71.20    7.44
   1  -7   5   47.03    8.46
   1   7   5   46.08    7.77
   1   7   6  572.76   24.90
   1  -7   6  569.59   28.00
   1  -7   7 1072.21   39.55
   1   7   7 1145.78   36.52
   1   7   8    3.91    3.07
   1  -7   8    8.38    4.26
   1  -7   9  319.07   22.68
   1   7   9  351.97   22.41
   1  -7  10 1105.36   43.69
   1   7  10 1181.52   43.36
   1   7  11   40.95    8.78
   1  -7  11   42.81    9.63
   1   7  12  158.29   16.55
   1  -7  12  155.04   18.07
   1  -7  13 1198.00   49.54
   1   7  13 1218.87   49.23
   1  -7  14  200.32   21.19
   1   7  14  218.61   21.66
   1  -7  15 3328.64   86.91
   1   7  15 3249.31   86.37
   1   7  16   12.86    5.72
   1  -7  16   15.00    7.33
   1   7  16    9.84    4.40
   1  -7  17   36.03   10.04
   1   7  17   37.08   10.24
   1   7  17   46.37   11.23
   1   7  18    0.05    5.30
   1   7  18    1.33    4.41
   1  -7  18    4.58    4.97
   1   7  19   22.44    9.34
   1   7  19   23.59    8.85
   1  -7  19   22.74    9.00
   1   7  20  105.78   18.49
   1  -7  20  115.45   19.01
   1   7  20  109.15   17.76
   1   7  21    0.95    5.04
   1  -7  21    5.64    4.99
   1   7  21    5.88    6.59
   1   7  22   38.12   11.59
   1   7  22   44.26   13.10
   1  -7  22   41.43   11.78
   1  -7  23   47.14   13.70
   1   7  23   36.53   12.92
   1   7  23   33.42   10.37
   1  -7  24    0.55    2.25
   1   7  24    0.35    1.78
   1  -7  24    5.90    7.97
   1   7  24    8.26   10.45
   1   7  25   81.71    6.35
   1  -7  25   72.12    6.92
   1  -7  26   86.96    7.89
   1   7  26   97.78    6.99
   1  -7  27   -1.28    2.48
   1   7  27    3.72    2.46
   1  -7  28   17.86    4.13
   1   7  28   21.17    3.79
   1  -7  29   19.32    4.05
   1   7  29   17.90    3.47
   1   7  30    7.49    2.57
   1  -7  30    2.10    2.25
   1   7  31    2.44    2.24
   1  -7  31    0.59    2.12
   1  -7  31    2.76    1.94
   1  -7  32   10.89    3.04
   1   7  32   12.66    2.93
   1  -7  33   53.71    5.54
   1   7  33   52.78    4.90
   1   7  34   -2.53    2.10
   1  -7  34   -1.18    1.93
   1   7  35   20.35    3.16
   1  -7  35   19.30    3.21
   1  -7  36   23.79    3.45
   1   7  36   21.83    3.19
   1  -7  37    3.76    1.96
   1   7  37    1.84    1.39
   1  -7  38    4.11    1.75
   1   7  38    2.30    1.20
   1  -7  39   -0.78    1.26
   1   7  39   -3.66    1.32
   1   7  40    2.64    1.10
   1  -7  40    0.57    1.02
  -1  -8  40   -0.19    1.04
  -1   8  40    0.21    0.87
  -1  -8  39   17.93    2.48
  -1   8  39   16.54    2.04
  -1   8  38    2.52    1.26
  -1  -8  38    4.60    1.70
  -1   8  37    9.00    2.07
  -1  -8  37   12.68    2.84
  -1  -8  36   33.01    3.91
  -1   8  36   38.21    3.75
  -1   8  36   38.36    3.44
  -1  -8  35   24.80    3.81
  -1   8  35   24.35    3.05
  -1   8  35   28.96    3.51
  -1  -8  34    2.66    2.18
  -1   8  34    0.82    1.62
  -1   8  34    2.99    1.81
  -1  -8  33   43.19    5.06
  -1   8  33   43.62    4.16
  -1   8  33   47.49    4.73
  -1   8  32   27.25    3.86
  -1  -8  32   28.79    4.87
  -1   8  32   25.43    3.60
  -1  -8  31    3.08    2.67
  -1   8  31    0.09    1.72
  -1   8  30    9.69    2.72
  -1  -8  30   10.12    3.47
  -1   8  29    0.97    1.89
  -1  -8  29   -0.49    2.45
  -1  -8  28   43.24    5.75
  -1   8  28   43.27    4.52
  -1  -8  27    4.01    2.88
  -1   8  27    6.42    2.11
  -1   8  26   40.57    4.36
  -1  -8  26   51.33    6.44
  -1  -8  25   16.33    8.46
  -1  -8  25   19.49    4.06
  -1   8  25   27.18    3.66
  -1   8  24   16.26   10.27
  -1  -8  24   13.92    6.77
  -1  -8  24   19.49    4.00
  -1   8  23  128.39   20.42
  -1   8  23  124.92   20.85
  -1  -8  23  120.94   19.81
  -1  -8  22   26.85   10.50
  -1   8  22   25.45   10.33
  -1   8  22   23.38    8.33
  -1   8  21   72.58   14.93
  -1   8  21   71.79   15.73
  -1  -8  21   68.56   14.57
  -1   8  20   26.96    8.86
  -1  -8  20   40.86   11.65
  -1   8  20   28.33    9.67
  -1   8  19   41.26   10.40
  -1   8  19   40.65   10.77
  -1  -8  19   45.63   12.38
  -1  -8  18  133.62   18.64
  -1   8  18  123.93   18.14
  -1   8  18  121.90   17.01
  -1   8  17    3.66    4.65
  -1   8  17    4.06    5.81
  -1  -8  17   -0.33    4.42
  -1   8  16    7.09    5.47
  -1   8  16    6.05    5.29
  -1  -8  16    7.54    4.90
  -1   8  15  141.09   18.37
  -1  -8  15  126.21   16.70
  -1   8  15  127.16   15.90
  -1  -8  14   82.14   13.05
  -1   8  14   84.05   12.65
  -1   8  14   96.92   14.83
  -1   8  13  193.05   20.14
  -1  -8  13  195.44   15.51
  -1  -8  13  176.25   19.43
  -1   8  13  199.89   18.89
  -1   8  12   51.40   11.06
  -1  -8  12   63.28   12.27
  -1   8  12   52.67    9.44
  -1   8  11   19.59    7.66
  -1  -8  11   19.64    7.22
  -1   8  10  191.78   18.10
  -1  -8  10  198.64   19.04
  -1   8   9    2.16    4.18
  -1  -8   9    2.88    3.78
  -1  -8   8   68.59   11.07
  -1   8   8   68.01   10.54
  -1  -8   7  912.01   38.91
  -1   8   7  939.76   37.16
   1  -8  -6    0.80    3.18
  -1  -8   6    8.89    5.09
  -1   8   6    2.49    4.02
  -1   8   5 1089.13   37.38
   1  -8  -5 1023.11   34.92
  -1  -8   5 1152.77   41.05
   1  -8  -4   95.75   10.92
  -1   8   4   85.48   10.49
  -1  -8   4  105.68   12.78
   1  -8  -3   39.20    7.58
  -1  -8   3   39.23    8.27
   1  -8  -2  387.70   20.93
  -1  -8   2  375.35   23.27
  -1  -8   1   25.20    7.51
   1  -8  -1   19.94    5.86
  -1  -8   0 2562.81   59.50
   1  -8   0 2536.29   54.25
   1  -8   1 1189.78   38.03
  -1  -8  -1 1160.01   41.04
  -1  -8  -2  300.58   21.46
   1  -8   2  308.52   19.79
   1  -8   3   82.49   11.29
  -1  -8  -3   74.60   11.96
   1   8   3   91.11    8.88
   1   8   4 1088.07   31.41
   1  -8   4 1210.55   41.02
   1   8   5  413.38   20.79
   1  -8   5  447.30   26.18
   1   8   6 1518.63   41.11
   1  -8   6 1517.49   48.60
   1  -8   7  888.50   37.93
   1   8   7  896.15   33.45
   1  -8   8  221.81   19.45
   1   8   8  253.03   18.30
   1   8   9  476.45   26.09
   1  -8   9  467.21   29.01
   1   8  10   95.18   12.31
   1  -8  10  105.24   14.44
   1  -8  11   49.18   10.48
   1   8  11   54.57   10.93
   1  -8  12   45.54   10.04
   1   8  12   55.76    9.68
   1  -8  13   79.16   14.17
   1   8  13   74.88   12.39
   1   8  14  202.36   20.54
   1  -8  14  196.78   21.75
   1  -8  15   43.50   10.88
   1   8  15   34.59    9.44
   1   8  16    4.87    4.92
   1   8  16    2.67    3.56
   1  -8  16    1.63    4.58
   1  -8  17    2.43    5.52
   1   8  17    3.49    4.23
   1   8  17    7.76    7.20
   1   8  18   83.01   15.46
   1  -8  18   91.51   16.51
   1   8  18   89.62   15.97
   1  -8  19    1.63    4.18
   1   8  19   -0.26    3.86
   1   8  20    5.78    4.65
   1   8  20   -1.70    6.17
   1  -8  20    4.58    5.39
   1   8  21  141.50   21.57
   1   8  21  140.29   21.19
   1  -8  21  141.52   21.91
   1  -8  22   89.78   18.43
   1   8  22   67.54   15.99
   1   8  22   72.39   16.32
   1  -8  23  295.98   32.36
   1   8  23  272.59   30.02
   1  -8  24   31.63   11.73
   1   8  24   41.62   14.45
   1   8  24   21.60    3.42
   1  -8  24   23.73    4.17
   1   8  25   51.96    5.05
   1  -8  25   46.78    5.89
   1   8  26    7.34    2.48
   1  -8  26    4.93    3.21
   1   8  27   10.44    2.97
   1  -8  27    6.95    2.85
   1  -8  28    9.95    2.55
   1   8  28   20.25    3.80
   1  -8  29  215.94   12.29
   1   8  29  230.84   10.72
   1  -8  30    5.44    3.49
   1   8  30    2.94    2.18
   1   8  31   31.89    4.34
   1  -8  31   24.98    4.63
   1  -8  31   27.97    4.28
   1  -8  32   16.16    3.33
   1   8  32   16.78    3.44
   1  -8  33    9.79    2.61
   1   8  33   17.11    3.27
   1  -8  34   -0.23    1.92
   1   8  34   -1.60    1.65
   1   8  35    4.24    1.92
   1  -8  35    1.23    2.10
   1  -8  36    3.18    1.70
   1   8  36    4.28    1.89
   1  -8  37    0.61    1.57
   1   8  37    0.14    1.36
   1  -8  38    1.30    1.40
   1   8  38    0.71    1.24
   1   8  39   -0.94    1.11
   1  -8  39   -1.11    1.17
  -1  -9  40   18.43    2.15
  -1   9  39    0.37    1.03
  -1  -9  39    2.59    1.49
  -1  -9  38   15.55    2.71
  -1   9  38   16.28    2.28
  -1   9  37    4.29    1.52
  -1  -9  37    5.82    2.05
  -1   9  36    2.33    1.45
  -1  -9  36   -2.47    2.08
  -1   9  35    3.87    1.56
  -1   9  35    4.03    1.55
  -1   9  34    1.07    1.32
  -1   9  34    6.20    2.31
  -1  -9  34    4.45    2.27
  -1  -9  33    0.85    2.59
  -1   9  33    3.46    1.99
  -1   9  33    3.12    1.89
  -1   9  32   20.95    3.50
  -1  -9  32   19.27    4.12
  -1   9  32   19.51    3.13
  -1   9  31   83.11    6.31
  -1   9  31   74.18    5.55
  -1  -9  31   70.21    7.36
  -1   9  30    8.05    2.54
  -1   9  30    5.37    1.88
  -1  -9  30    8.57    2.95
  -1   9  29  107.50    7.11
  -1  -9  29  101.77    8.71
  -1  -9  28    9.38    3.58
  -1   9  28    9.15    2.35
  -1   9  27   -0.17    1.76
  -1  -9  27    4.52    2.99
  -1   9  26   40.94    4.57
  -1  -9  26   31.67    5.45
  -1   9  25   59.95    5.43
  -1  -9  25   62.08    6.86
  -1   9  24   20.41    9.88
  -1  -9  24   12.95    6.37
  -1   9  24   22.42    3.52
  -1  -9  24   20.33    4.13
  -1   9  23    4.24    7.45
  -1  -9  23    5.73    5.11
  -1   9  23   13.74    6.96
  -1   9  22   -0.09    4.01
  -1   9  22    0.97    5.92
  -1  -9  22    4.32    6.46
  -1   9  21   18.22   10.67
  -1   9  21   21.34    9.26
  -1  -9  21   18.85    8.52
  -1  -9  20    1.45    4.02
  -1   9  20    4.01    5.57
  -1   9  20   10.52    5.23
  -1   9  19   62.39   13.45
  -1   9  19   64.24   14.44
  -1  -9  19   67.82   15.13
  -1   9  18   37.42   10.84
  -1  -9  18   37.12   10.96
  -1   9  18   28.74    8.25
  -1   9  17   99.73   16.87
  -1   9  17  111.70   15.79
  -1  -9  17  103.03   16.48
  -1   9  16  546.00   34.07
  -1  -9  16  492.01   35.73
  -1   9  16  481.73   34.59
  -1   9  15  761.50   38.69
  -1  -9  15  720.53   41.95
  -1   9  15  755.76   42.00
  -1   9  14  741.04   37.08
  -1  -9  14  674.21   39.44
  -1   9  14  699.47   39.24
  -1   9  13   45.05    9.61
  -1  -9  13   37.30   10.06
  -1   9  13   43.05    9.37
  -1  -9  12  561.76   35.12
  -1   9  12  549.03   33.27
  -1  -9  11   18.51    7.97
  -1   9  11   13.06    5.50
  -1   9  10  124.32   15.47
  -1  -9  10  116.17   15.16
  -1  -9   9  211.02   20.39
   1  -9  -9  186.52   17.72
  -1   9   9  202.38   18.72
  -1   9   8  424.14   26.55
  -1  -9   8  384.93   27.12
   1  -9  -8  348.89   23.18
  -1   9   7    5.74    4.43
   1  -9  -7   -0.47    3.43
  -1   9   6    6.53    4.33
   1  -9  -6    2.38    2.94
  -1  -9   6    2.57    3.15
  -1   9   5   75.75   10.41
   1  -9  -5   69.03    9.94
  -1  -9   5   81.02   11.69
   1  -9  -4  488.91   25.51
  -1  -9   4  552.45   29.67
  -1  -9   3  925.25   38.36
   1  -9  -3  846.30   33.64
  -1  -9   2  811.45   37.32
   1  -9  -2  838.21   33.34
  -1  -9   1 1125.92   42.39
   1  -9  -1 1117.16   38.55
   1  -9   0    5.86    4.05
  -1  -9   0    5.39    4.70
   1  -9   1    4.14    5.32
  -1  -9  -1    7.86    4.78
  -1  -9  -2   31.52    8.02
   1  -9   2   29.04    6.69
   1  -9   3  508.70   28.25
  -1  -9  -3  460.66   28.24
  -1  -9  -4  408.84   27.53
   1   9   4  460.80   20.55
   1  -9   4  468.13   27.25
   1  -9   5  725.83   35.16
   1   9   5  593.41   24.95
   1  -9   6  562.77   31.76
   1   9   6  507.37   24.52
   1   9   7  125.99   13.43
   1  -9   7  128.23   15.64
   1   9   8  365.75   22.63
   1  -9   8  353.63   25.82
   1  -9   9  258.81   24.01
   1   9   9  274.73   20.58
   1  -9  10  169.60   19.36
   1   9  10  174.81   17.00
   1   9  11  144.88   15.56
   1  -9  11  141.16   17.62
   1  -9  12   36.72   10.10
   1   9  12   32.63    9.06
   1  -9  13  162.52   19.78
   1   9  13  156.33   17.61
   1   9  14  145.08   17.27
   1  -9  14  150.15   20.08
   1  -9  15   26.35    8.53
   1   9  15   30.33    8.57
   1   9  16  183.75   21.20
   1  -9  16  189.18   23.44
   1  -9  17  117.22   19.01
   1   9  17  108.21   16.59
   1   9  17  127.46   18.55
   1   9  18   11.87    5.67
   1   9  18   10.38    5.26
   1  -9  18   20.14    9.82
   1  -9  19   66.42   14.51
   1   9  19   51.61   12.16
   1   9  19   63.57   14.09
   1  -9  20    1.69    5.65
   1   9  20   -3.15    5.01
   1   9  20    8.32    5.48
   1  -9  21   56.73   14.17
   1   9  21   49.61   11.85
   1   9  21   56.46   14.04
   1   9  22   74.49   16.43
   1  -9  22   65.56   16.11
   1   9  22   60.35   16.09
   1  -9  23   13.33    7.97
   1   9  23    8.60    2.72
   1  -9  23    7.48    3.05
   1   9  23    2.98    4.63
   1  -9  24   56.15    6.75
   1   9  24   64.83    5.55
   1  -9  25    8.66    3.44
   1   9  25    4.03    2.05
   1   9  26  160.69    8.75
   1  -9  26  147.13   10.30
   1   9  27  245.46   10.87
   1  -9  27  236.06   12.62
   1  -9  28  142.15   10.01
   1   9  28  152.57    8.67
   1  -9  29   27.56    5.08
   1   9  29   23.45    3.75
   1  -9  30   92.92    8.30
   1   9  30  101.89    7.05
   1  -9  31   17.42    3.89
   1  -9  31    9.94    3.35
   1   9  31   20.09    3.68
   1  -9  32   11.80    3.05
   1   9  32   10.77    2.53
   1  -9  32   10.36    3.24
   1   9  33   -0.80    1.85
   1  -9  33    4.94    2.54
   1   9  34   51.11    4.76
   1  -9  34   49.97    5.09
   1  -9  35    1.10    1.87
   1   9  35    2.63    1.81
   1   9  36   -1.30    1.59
   1  -9  36    0.45    1.48
   1   9  37    2.91    1.53
   1  -9  37    2.75    1.64
   1  -9  38    1.84    1.42
   1   9  38    0.18    1.07
   1   9  39    0.63    0.90
   1  -9  39    0.23    0.97
  -1  10  39    3.38    1.08
  -1 -10  39    0.03    1.16
  -1 -10  38   -1.98    1.71
  -1  10  38    1.46    1.12
  -1  10  37    3.92    1.42
  -1 -10  37    0.57    1.56
  -1  10  36    7.54    1.78
  -1 -10  36    0.50    1.69
  -1 -10  35    7.25    2.34
  -1  10  35    8.25    2.16
  -1 -10  34   71.68    6.18
  -1  10  34   71.73    5.16
  -1  10  33   21.41    2.83
  -1 -10  33   21.03    4.45
  -1  10  33   24.20    3.50
  -1  10  32   16.84    3.00
  -1  10  32   14.84    2.68
  -1 -10  32   17.80    4.15
  -1 -10  31    2.68    2.69
  -1  10  31   -0.07    1.75
  -1  10  31   -2.35    1.73
  -1 -10  30   76.58    7.64
  -1  10  30   66.38    5.47
  -1  10  30   73.86    5.53
  -1  10  29   62.60    5.33
  -1 -10  29   44.40    6.19
  -1 -10  28  171.23   11.24
  -1  10  28  184.95    8.59
  -1  10  28  178.68    9.01
  -1  10  27   14.58    3.69
  -1 -10  27   20.94    4.44
  -1  10  27   18.46    3.38
  -1 -10  26   32.31    5.04
  -1  10  26   24.82    3.45
  -1  10  26   28.08    3.74
  -1 -10  25    4.63    2.90
  -1  10  25    0.82    1.65
  -1 -10  24  168.55   10.93
  -1  10  24  175.14    8.58
  -1 -10  23   -0.96    8.21
  -1 -10  23   -0.47    2.63
  -1  10  23   -6.83    5.98
  -1  10  22  119.12   20.57
  -1  10  22  129.79   20.66
  -1 -10  22  131.92   21.44
  -1 -10  21   39.39   12.54
  -1  10  21   32.28    9.73
  -1  10  21   39.37   11.71
  -1 -10  20  141.88   21.44
  -1  10  20  158.38   22.25
  -1  10  20  157.93   21.62
  -1  10  19   33.94   11.02
  -1 -10  19   29.52   10.08
  -1  10  19   43.00   11.06
  -1  10  18  246.66   26.47
  -1  10  18  222.17   23.69
  -1 -10  18  253.76   28.46
  -1  10  17  170.58   20.15
  -1 -10  17  180.97   22.98
  -1  10  17  194.50   22.65
  -1 -10  16   27.57    8.62
  -1  10  16   21.46    7.52
  -1  10  16   32.53    8.60
  -1 -10  15  258.71   26.39
  -1  10  15  261.72   23.36
  -1  10  15  255.75   25.12
  -1  10  14  317.92   27.17
  -1 -10  14  290.00   27.55
  -1  10  14  327.88   25.33
  -1 -10  13  106.73   16.86
  -1  10  13  115.99   16.27
  -1  10  13  127.94   15.50
  -1 -10  12  310.52   27.44
  -1  10  12  331.69   26.34
  -1  10  11  164.99   18.80
  -1 -10  11  147.50   18.96
   1 -10 -11  151.96   17.69
   1 -10 -10  175.84   18.09
  -1  10  10  210.32   20.47
  -1 -10  10  195.20   21.13
  -1  10   9  187.92   18.74
  -1 -10   9  177.26   20.26
   1 -10  -9  147.81   16.38
  -1 -10   8   57.98   11.61
  -1  10   8   58.34   10.45
   1 -10  -8   60.45   10.54
  -1  10   7   43.38    8.49
   1 -10  -7   42.56    8.55
  -1 -10   7   48.24   10.72
  -1  10   6  893.79   37.37
   1 -10  -6  783.29   35.12
  -1 -10   6  919.92   42.32
  -1 -10   5  126.75   15.21
   1 -10  -5  112.19   13.35
  -1 -10   4  349.07   25.12
   1 -10  -4  300.86   21.77
   1 -10  -3   94.02   12.12
  -1 -10   3   96.98   13.30
   1 -10  -2 1536.22   48.36
  -1 -10   2 1651.47   54.15
  -1 -10   1   36.69    8.98
   1 -10  -1   40.27    8.12
   1 -10   0 1084.63   41.78
  -1 -10   0 1085.42   44.37
  -1 -10  -1    2.47    4.54
   1 -10   1    2.96    4.17
   1 -10   2  126.00   14.89
  -1 -10  -2  118.14   15.41
  -1 -10  -3  264.21   23.11
   1 -10   3  295.17   23.00
  -1 -10  -4  291.30   24.69
   1 -10   4  317.50   25.39
  -1 -10  -5  174.77   19.61
   1 -10   5  168.60   18.23
   1  10   5  194.09   14.57
   1  10   6  397.97   22.30
   1 -10   6  396.39   28.24
   1  10   7  267.19   19.31
   1 -10   7  280.95   24.18
   1  10   8   44.05    8.45
   1 -10   8   45.66   11.33
   1 -10   9    1.12    4.62
   1  10   9    1.48    2.97
   1 -10  10  165.00   19.75
   1  10  10  195.88   18.71
   1 -10  11   82.23   14.81
   1  10  11   71.64   11.93
   1  10  12  129.97   15.88
   1 -10  12  137.62   18.94
   1 -10  13  101.16   16.60
   1  10  13  105.07   14.90
   1 -10  14   19.33    6.86
   1  10  14   14.59    7.02
   1  10  15  134.86   17.60
   1 -10  15  150.86   20.88
   1  10  16   20.16    8.28
   1 -10  16   31.75   10.53
   1  10  17   26.01    9.30
   1 -10  17   30.57   11.00
   1  10  17   21.45    8.35
   1  10  18   -3.51    7.18
   1  10  18   -1.85    4.29
   1 -10  18   -1.16    6.02
   1  10  19   -0.94    5.02
   1  10  19    5.71    3.63
   1 -10  19   13.95    7.19
   1  10  20  217.28   25.05
   1 -10  20  226.77   28.27
   1  10  20  194.99   25.15
   1 -10  21    3.83    4.59
   1  10  21   -0.75    5.19
   1  10  21   -5.11    7.45
   1  10  22  110.82   19.83
   1 -10  22  116.05   22.47
   1  10  23   29.94    3.73
   1 -10  23   22.16    4.50
   1 -10  24  456.08   17.64
   1  10  24  443.86   14.24
   1  10  25   -1.29    2.32
   1 -10  25    2.56    2.65
   1  10  26   65.26    5.69
   1 -10  26   61.96    6.94
   1  10  27   30.76    4.30
   1 -10  27   25.74    4.68
   1  10  28  196.70    9.86
   1 -10  28  180.70   11.48
   1 -10  29   44.88    6.12
   1  10  29   45.70    4.64
   1 -10  30   10.84    3.43
   1  10  30    9.17    2.37
   1 -10  31   98.56    8.41
   1  10  31  108.86    7.17
   1  10  32   16.53    3.13
   1 -10  32   13.61    3.69
   1 -10  32   13.10    3.10
   1  10  33   13.12    2.85
   1 -10  33   10.74    2.87
   1 -10  34    2.57    1.92
   1  10  34    3.80    1.94
   1 -10  35    0.03    1.54
   1  10  35   -0.70    1.54
   1 -10  36   21.71    3.12
   1  10  36   21.67    2.83
   1 -10  37    6.75    1.85
   1  10  37    6.86    1.68
   1  10  38   -1.25    1.10
   1 -10  38    0.91    1.28
   1  10  39   -1.14    0.96
  -1 -11  39   36.34    3.11
  -1 -11  38    2.63    1.42
  -1  11  38    2.13    1.30
  -1 -11  37   14.03    2.55
  -1  11  37   10.34    1.87
  -1  11  36    2.61    1.55
  -1 -11  36    2.51    1.87
  -1  11  35    8.66    2.06
  -1 -11  35    3.44    2.12
  -1  11  34    1.21    1.57
  -1 -11  34   -0.11    1.91
  -1 -11  33    0.33    2.35
  -1  11  33    2.29    1.46
  -1  11  32    9.55    2.39
  -1 -11  32   12.84    3.78
  -1 -11  31    3.38    2.43
  -1  11  31    1.63    2.14
  -1  11  31   -1.05    1.73
  -1 -11  30   46.08    6.02
  -1  11  30   47.93    4.69
  -1  11  30   43.58    4.24
  -1 -11  29   66.79    7.30
  -1  11  29   77.44    5.92
  -1  11  29   67.84    5.25
  -1  11  28    7.08    1.96
  -1  11  28    4.46    2.40
  -1 -11  28    8.59    3.16
  -1  11  27   15.05    3.05
  -1  11  27   13.23    2.79
  -1 -11  27   19.62    4.44
  -1 -11  26   22.38    4.70
  -1  11  26   10.95    3.06
  -1  11  26   20.03    3.18
  -1  11  25   32.14    3.89
  -1  11  25   38.13    4.39
  -1 -11  25   36.73    5.38
  -1  11  24   74.10    5.64
  -1 -11  24   78.89    7.92
  -1  11  24   81.31    6.18
  -1  11  23  100.74   19.42
  -1  11  23  114.90    7.12
  -1 -11  23  116.20   21.76
  -1 -11  23  111.25    8.93
  -1  11  23  109.39    6.58
  -1 -11  22   35.59    5.01
  -1  11  22   49.51   11.55
  -1 -11  22   55.60   14.09
  -1  11  22   29.29   10.50
  -1  11  21   29.78    9.42
  -1 -11  21   36.08   13.66
  -1  11  21   37.24   12.00
  -1  11  20   58.90   14.15
  -1 -11  20   54.26   14.63
  -1  11  20   65.81   14.39
  -1  11  19    3.72    6.20
  -1 -11  19    5.27    7.63
  -1  11  19    6.29    6.80
  -1  11  18    2.49    5.47
  -1 -11  18   -0.81    4.73
  -1  11  18   -2.43    7.56
  -1 -11  17  117.18   19.79
  -1  11  17  115.19   16.67
  -1  11  17  120.49   18.62
  -1  11  16   96.87   15.89
  -1  11  16   92.69   14.31
  -1 -11  16  101.56   18.44
  -1  11  15 1097.58   48.27
  -1  11  15 1062.52   51.88
  -1 -11  15 1045.24   55.00
  -1 -11  14  458.89   36.22
  -1  11  14  509.77   31.75
  -1  11  14  492.82   34.45
  -1 -11  13  243.69   25.84
  -1  11  13  249.29   23.98
  -1  11  13  247.30   21.72
  -1  11  12  431.50   30.95
  -1 -11  12  418.30   33.17
  -1  11  11  637.55   36.76
  -1 -11  11  642.69   40.86
  -1 -11  10  840.42   45.62
  -1  11  10  883.42   42.02
   1 -11 -10  780.60   39.69
   1 -11  -9  100.23   13.77
  -1  11   9  103.36   14.36
  -1 -11   9  121.90   17.27
  -1 -11   8  147.56   19.23
  -1  11   8  135.89   16.02
   1 -11  -8  125.20   16.27
   1 -11  -7   28.64    7.51
  -1  11   7   21.98    6.79
  -1 -11   7   31.55    8.97
   1 -11  -6   81.36   12.07
  -1 -11   6  109.96   16.42
  -1 -11   5  253.96   23.45
   1 -11  -5  223.82   20.10
   1 -11  -4    5.52    3.73
  -1 -11   4    9.21    6.15
  -1 -11   3   64.65   11.63
   1 -11  -3   53.17   10.18
   1 -11  -2  389.50   26.32
  -1 -11   2  387.78   28.35
  -1 -11   1   87.12   13.67
   1 -11  -1   74.61   12.26
   1 -11   0  150.02   16.96
  -1 -11   0  150.19   17.74
   1 -11   1   50.69   10.15
  -1 -11  -1   38.29    9.51
   1 -11   2   72.14   11.95
  -1 -11  -2   60.87   11.71
  -1 -11  -3  179.66   19.80
   1 -11   3  222.96   21.30
  -1 -11  -4  208.59   21.97
   1 -11   4  231.44   21.73
   1 -11   5   88.01   14.05
  -1 -11  -5   86.34   14.50
   1 -11   6   34.55    9.61
   1  11   6   34.12    7.59
  -1 -11  -6   37.36   11.41
   1  11   7  176.00   15.72
  -1 -11  -7  165.57   20.99
   1 -11   7  173.41   20.33
   1  11   8  506.24   27.66
   1 -11   8  457.46   33.42
   1  11   9  665.01   33.24
   1 -11   9  618.13   39.06
   1  11  10    4.25    5.46
   1 -11  10    4.62    5.70
   1  11  11   20.77    7.32
   1 -11  11   22.21    8.95
   1 -11  12  225.32   24.80
   1  11  12  238.65   21.97
   1 -11  13  106.30   17.41
   1  11  13   99.64   14.43
   1  11  14  265.31   23.92
   1 -11  14  266.36   28.65
   1  11  15   31.86    8.56
   1 -11  15   29.18   10.45
   1  11  16  321.05   28.12
   1 -11  16  357.34   34.11
   1  11  17   66.65   12.81
   1 -11  17   80.01   16.34
   1  11  17   75.47   14.12
   1 -11  18   36.42   12.43
   1  11  18   36.83   11.11
   1  11  18   26.95    8.86
   1  11  19  119.70   19.54
   1 -11  19  114.97   21.39
   1 -11  20   39.79   11.87
   1  11  20   45.54   12.52
   1 -11  21    3.25    5.89
   1  11  21    5.13    4.48
   1 -11  22   23.55    8.93
   1 -11  22   14.69    3.51
   1  11  22   12.98    2.86
   1  11  23    6.01    2.41
   1 -11  23    8.24    3.33
   1  11  24   11.29    2.55
   1 -11  24   10.83    3.54
   1 -11  25   63.92    7.25
   1  11  25   75.82    6.03
   1  11  26    8.46    2.74
   1 -11  26    6.91    3.08
   1  11  27    4.04    2.21
   1 -11  27   -3.40    2.96
   1  11  28   17.79    3.41
   1 -11  28   20.12    4.36
   1 -11  29   20.65    4.54
   1  11  29   16.63    3.14
   1  11  30   43.66    4.61
   1 -11  30   41.88    5.64
   1 -11  31   12.19    3.56
   1  11  31   13.12    2.73
   1 -11  32  132.41    9.24
   1 -11  32  136.05    8.41
   1  11  32  141.15    7.64
   1 -11  33    3.68    1.95
   1  11  33    6.12    2.16
   1  11  34   16.65    2.82
   1 -11  34   12.28    2.79
   1  11  35    4.66    1.65
   1 -11  35    4.14    1.86
   1  11  36    3.36    1.39
   1 -11  36    2.50    1.66
   1 -11  37    2.20    1.56
   1  11  37    1.37    1.16
   1 -11  38    3.25    1.35
   1  11  38   -1.09    1.06
  -1 -12  38    4.02    1.31
  -1  12  38    2.09    0.93
  -1  12  37    1.21    1.25
  -1 -12  37   -0.42    1.46
  -1  12  36    1.89    1.26
  -1 -12  36    1.56    1.70
  -1 -12  35   15.86    3.21
  -1  12  35   14.50    2.33
  -1  12  34    7.48    1.67
  -1 -12  34    9.32    2.74
  -1 -12  34    3.91    2.48
  -1 -12  33   45.33    5.46
  -1  12  33   45.82    4.17
  -1  12  32    1.65    1.85
  -1 -12  32   -0.58    2.30
  -1 -12  31    4.58    2.77
  -1  12  31    4.66    1.65
  -1 -12  30   19.90    4.22
  -1  12  30   28.88    3.78
  -1 -12  29    4.17    2.66
  -1  12  29    2.53    1.99
  -1  12  28   91.10    6.45
  -1 -12  28   75.80    7.59
  -1  12  27    6.72    2.51
  -1  12  27    3.38    1.80
  -1 -12  27    5.34    3.20
  -1  12  26   17.66    2.97
  -1  12  26   10.33    2.72
  -1 -12  26   16.30    4.33
  -1 -12  25    3.30    2.71
  -1  12  25   -0.82    1.77
  -1  12  25    5.00    1.55
  -1  12  24   27.94    3.64
  -1 -12  24   19.62    4.51
  -1  12  24   18.65    3.11
  -1 -12  23   43.97    5.92
  -1  12  23   33.56    3.83
  -1  12  23   40.95    4.41
  -1 -12  22    9.28    9.97
  -1  12  22   10.55    6.18
  -1  12  22    7.94    2.29
  -1 -12  22    6.58    2.75
  -1  12  22    5.54    1.99
  -1  12  21  695.85   46.18
  -1 -12  21  714.93   53.02
  -1 -12  21  652.48   20.79
  -1  12  21  639.42   46.18
  -1 -12  20    0.96    5.64
  -1  12  20   -3.60    3.43
  -1  12  20    4.86    4.99
  -1  12  19  136.35   19.53
  -1 -12  19  137.02   22.33
  -1  12  19  144.45   21.07
  -1  12  18   14.12    6.85
  -1  12  18    4.60    5.00
  -1 -12  18   10.98    6.68
  -1  12  17  311.87   30.04
  -1 -12  17  307.09   32.41
  -1  12  17  297.36   27.32
  -1 -12  16  119.88   20.37
  -1  12  16  127.11   18.69
  -1  12  16  125.79   17.60
  -1 -12  15  113.09   18.95
  -1  12  15  125.28   18.02
  -1  12  15  125.06   16.40
  -1 -12  14    6.30    5.82
  -1  12  14    8.67    6.10
  -1  12  14   10.41    5.79
  -1  12  13   38.23    8.56
  -1  12  13   32.01    9.39
  -1 -12  13   40.14   11.49
  -1 -12  12   67.42   14.24
  -1  12  12   65.79   12.54
  -1 -12  11   24.67    9.71
  -1  12  11   30.67    8.28
  -1 -12  10  562.01   39.43
  -1  12  10  576.75   35.15
  -1 -12   9  135.99   19.72
   1 -12  -9  120.34   16.65
  -1  12   9  155.60   17.85
  -1 -12   8   10.10    6.73
  -1  12   8    8.81    5.31
   1 -12  -8    2.82    4.84
  -1 -12   7  167.45   20.42
   1 -12  -7  138.38   17.55
   1 -12  -6   20.03    7.87
  -1 -12   6   23.73    8.69
  -1 -12   5 1165.19   53.10
   1 -12  -5 1025.60   45.58
  -1 -12   4   17.34    8.03
   1 -12  -4    4.52    3.26
   1 -12  -3   79.89   12.99
  -1 -12   3   82.79   14.35
   1 -12  -2    1.20    5.09
  -1 -12   2    1.88    3.85
   1 -12  -1   81.08   13.63
  -1 -12   1   86.02   15.25
   1 -12   0  130.47   16.65
  -1 -12   0  125.04   17.91
   1 -12   1    1.84    3.85
  -1 -12  -1    5.65    4.44
   1 -12   2   19.68    6.58
  -1 -12  -2   15.95    6.90
  -1 -12  -3   89.99   15.19
   1 -12   3   87.70   14.19
  -1 -12  -4   28.86    9.83
   1 -12   4   25.94    8.47
   1 -12   5  306.20   27.60
  -1 -12  -5  263.51   26.19
   1 -12   6  229.14   24.68
  -1 -12  -6  193.82   23.36
   1  12   7  787.46   33.47
  -1 -12  -7  703.81   44.16
   1 -12   7  740.30   43.92
   1 -12   8   96.40   15.69
   1  12   8   96.11   12.51
  -1 -12  -8   86.25   16.67
   1  12   9   66.40   11.13
   1 -12   9   61.99   13.15
  -1 -12  -9   51.65   12.47
   1  12  10    8.17    4.15
   1 -12  10    7.40    7.17
  -1 -12 -10    3.23    5.03
   1 -12  11  128.76   19.53
   1 -12  12  147.56   20.79
   1 -12  13   37.45   11.20
   1 -12  14   42.08   12.50
   1 -12  15   20.99    9.46
   1 -12  16  134.08   22.28
   1  12  17  211.16   24.46
   1 -12  17  220.11   28.40
   1 -12  18  104.44   20.76
   1  12  18  136.78   20.60
   1 -12  19    3.68    7.16
   1  12  19   -2.44    5.81
   1 -12  20    5.83    7.25
   1  12  20    2.20    6.81
   1 -12  21  124.43    9.34
   1  12  21  113.64    7.17
   1 -12  21  126.55   23.42
   1  12  22    0.17    1.78
   1 -12  22    1.45    2.61
   1 -12  23  388.92   16.70
   1  12  23  383.98   13.31
   1  12  24    9.04    2.59
   1 -12  24   -0.21    2.62
   1 -12  25  109.27    9.26
   1  12  25  114.26    7.38
   1 -12  26    7.85    3.44
   1  12  26    7.53    2.57
   1 -12  27   75.01    7.45
   1  12  27   81.22    6.15
   1  12  28   50.96    5.04
   1 -12  28   43.74    5.98
   1  12  29   24.03    3.56
   1 -12  29   22.00    4.35
   1 -12  30   12.60    3.65
   1  12  30    9.61    2.43
   1 -12  31   61.01    6.74
   1  12  31   76.53    5.67
   1 -12  32    1.50    2.14
   1  12  32    3.53    1.92
   1 -12  32    0.25    2.48
   1 -12  33    9.10    2.95
   1 -12  33    3.58    2.31
   1  12  33   10.06    2.34
   1  12  34   -0.27    1.52
   1 -12  34    2.96    1.87
   1  12  35    4.11    1.66
   1 -12  35    7.85    2.19
   1 -12  36    0.14    1.31
   1  12  36    1.10    1.08
   1  12  37    3.68    1.34
   1 -12  37    2.00    1.24
   1  12  38    2.18    1.06
  -1 -13  38    0.06    1.04
  -1 -13  37   18.52    2.60
  -1  13  37   15.23    1.82
  -1  13  36   10.56    1.88
  -1 -13  36    7.61    2.20
  -1 -13  35    6.83    2.07
  -1  13  35    4.05    1.41
  -1 -13  34   35.87    4.15
  -1  13  34   40.28    3.57
  -1 -13  33   26.48    4.45
  -1  13  33   30.17    3.30
  -1  13  32   -1.01    1.44
  -1 -13  32    1.67    2.19
  -1 -13  31   48.59    6.23
  -1  13  31   46.81    4.53
  -1 -13  30    3.89    2.33
  -1  13  30   -0.77    1.62
  -1  13  29  278.38   10.70
  -1 -13  29  265.36   13.85
  -1 -13  28   64.91    7.09
  -1  13  28   52.11    4.91
  -1  13  27    5.40    1.76
  -1 -13  27    5.53    3.23
  -1 -13  26   11.06    3.85
  -1  13  26   10.71    2.58
  -1 -13  25  103.65    8.96
  -1  13  25  103.94    6.69
  -1 -13  24   66.81    7.41
  -1  13  24   68.60    5.50
  -1  13  23   12.63    2.59
  -1 -13  23   11.83    3.57
  -1 -13  22   24.72    4.53
  -1  13  22   26.77    3.51
  -1 -13  21   14.69    8.95
  -1 -13  21   12.11    3.78
  -1  13  21    4.58    1.71
  -1  13  20   49.93   12.04
  -1 -13  20   44.38    6.11
  -1 -13  20   55.26   15.62
  -1  13  19   44.81   11.64
  -1 -13  19   37.75   13.27
  -1  13  18   97.65   17.50
  -1 -13  18  101.50   20.83
  -1  13  18   82.96   15.51
  -1  13  17   10.88    6.53
  -1 -13  17    9.69    7.26
  -1  13  17   13.52    7.32
  -1 -13  16   32.41   11.85
  -1  13  16   26.69    8.91
  -1  13  16   32.14    9.43
  -1  13  15  416.24   31.00
  -1  13  15  403.86   32.53
  -1 -13  15  359.07   35.49
  -1  13  14    7.67    4.72
  -1  13  14    9.63    5.20
  -1 -13  14   13.47    8.70
  -1  13  13  843.47   45.53
  -1 -13  13  793.93   51.38
  -1  13  13  926.85   43.24
  -1  13  12    2.47    4.00
  -1 -13  12   -3.49    5.41
  -1 -13  11   30.04   10.49
  -1  13  11   23.02    8.10
  -1 -13  10   87.75   16.64
  -1  13  10   97.69   15.09
  -1 -13   9  149.59   21.31
  -1 -13   8  142.18   20.84
   1 -13  -8  121.66   16.84
  -1 -13   7   32.05   10.03
   1 -13  -7   28.29    8.33
  -1 -13   6    5.75    6.35
   1 -13  -6   18.47    9.97
  -1 -13   5   67.26   13.85
   1 -13  -5   62.08   12.49
  -1 -13   4   25.07    9.15
   1 -13  -4   21.51    7.86
  -1 -13   3  503.47   36.46
   1 -13  -3  456.78   32.97
   1 -13  -2   88.77   14.88
  -1 -13   2   86.72   15.15
  -1 -13   1   12.19    7.63
   1 -13  -1   13.03    7.14
  -1 -13   0   38.40   11.55
   1 -13   0   30.34    9.72
   1 -13   1  364.13   30.05
  -1 -13  -1  350.46   30.66
   1 -13   2  103.19   16.34
  -1 -13  -2   83.70   15.16
  -1 -13  -3  928.38   49.99
   1 -13   3 1037.76   52.20
  -1 -13  -4    7.09    6.42
   1 -13   4    4.98    3.84
  -1 -13  -5  138.81   20.80
   1 -13   5  166.34   21.50
  -1 -13  -6  335.04   31.10
   1 -13   6  366.29   32.16
  -1 -13  -7   30.97   10.29
   1 -13   7   33.17   10.93
  -1 -13  -8  527.76   40.78
   1 -13   8  577.35   41.14
  -1 -13  -9  280.98   30.11
   1 -13   9  298.94   29.95
   1 -13  10   25.90    9.48
  -1 -13 -10   29.67   11.43
   1 -13  11  166.49   23.35
  -1 -13 -11  169.64   23.75
   1 -13  12   27.71   10.22
   1 -13  13  312.49   32.45
   1 -13  14   43.27   12.00
   1 -13  15  491.64   42.97
   1 -13  16   46.43   13.96
   1  13  17   40.08   12.58
   1 -13  17   30.07   10.80
   1  13  18   32.90    9.45
   1 -13  18   32.62   11.38
   1 -13  19    0.34    6.59
   1  13  19   10.24    7.25
   1 -13  20   16.94    3.69
   1  13  20   22.61    3.52
   1 -13  20   11.67    9.00
   1 -13  21  281.75   14.02
   1  13  21  271.66   11.03
   1 -13  22    1.40    2.73
   1  13  22    2.27    1.79
   1 -13  23    0.80    2.54
   1  13  23   -1.30    2.03
   1  13  24  127.31    7.75
   1 -13  24  118.70    9.65
   1 -13  25   49.31    6.66
   1  13  25   54.54    5.15
   1  13  26   84.21    6.34
   1 -13  26   74.19    7.81
   1 -13  27   48.52    6.35
   1  13  27   60.25    5.45
   1  13  28   27.61    3.63
   1 -13  28   22.09    4.18
   1 -13  29    3.79    2.65
   1  13  29    3.37    2.24
   1  13  30    3.77    1.99
   1 -13  30    5.80    2.75
   1 -13  31   13.04    3.56
   1  13  31    0.23    1.62
   1 -13  32    5.30    2.61
   1 -13  32    2.85    2.12
   1  13  32    2.49    1.77
   1 -13  33   23.32    3.36
   1 -13  33   23.35    3.94
   1  13  33   28.08    3.34
   1  13  34    1.88    1.43
   1 -13  34    7.16    2.40
   1  13  35   11.87    2.00
   1 -13  35    7.49    2.05
   1 -13  36   -1.59    1.43
   1  13  36    3.41    1.36
   1  13  37   -0.46    1.02
   1 -13  37   -0.41    1.11
  -1 -14  37    4.31    1.44
  -1  14  36    8.17    1.38
  -1 -14  36    8.23    2.08
  -1 -14  35   21.43    3.25
  -1  14  35   15.42    2.03
  -1 -14  34   26.87    3.60
  -1  14  34   21.84    2.48
  -1 -14  34   23.28    3.85
  -1 -14  33   33.68    4.74
  -1  14  33   41.72    3.62
  -1  14  32   52.54    4.29
  -1 -14  32   51.97    5.99
  -1 -14  31   -0.57    2.41
  -1  14  31    1.03    1.44
  -1  14  30    4.93    1.96
  -1 -14  30    4.43    2.54
  -1  14  29   19.01    2.96
  -1 -14  29   14.61    3.88
  -1  14  28   26.57    3.65
  -1 -14  28   31.46    5.61
  -1 -14  27    7.50    3.22
  -1  14  27    2.28    1.57
  -1 -14  26    6.71    3.34
  -1  14  26   10.27    2.76
  -1 -14  25   42.76    6.32
  -1  14  25   63.73    5.44
  -1 -14  24    1.89    2.68
  -1  14  24   -0.42    1.73
  -1 -14  23  313.65   15.70
  -1  14  23  303.67   11.39
  -1  14  22   25.99    3.65
  -1 -14  22   30.13    5.54
  -1  14  21   47.81    4.36
  -1 -14  21   39.52    5.71
  -1 -14  20  379.20   41.43
  -1 -14  20  454.08   18.24
  -1 -14  19   52.93    6.10
  -1 -14  19   55.12   15.64
  -1 -14  18   26.38   11.50
  -1 -14  17   12.91    8.42
  -1 -14  16   12.72    9.80
  -1 -14  15   14.14    8.16
  -1 -14  14   15.54    8.47
  -1 -14  13    1.52    4.37
  -1 -14  12   -1.39    4.23
  -1  14  12    3.55    4.19
  -1  14  11    8.13    5.14
  -1 -14  11   10.76    5.64
  -1 -14  10  207.03   26.79
  -1 -14   9   21.35    8.17
  -1 -14   8   56.80   13.86
  -1 -14   7  223.66   26.82
   1 -14  -7  192.04   22.25
  -1 -14   6  539.21   41.11
   1 -14  -6  444.84   33.74
  -1 -14   5   98.28   17.23
   1 -14  -5  102.95   16.40
   1 -14  -4  163.21   20.61
  -1 -14   4  196.64   24.83
   1 -14  -3  145.61   19.96
  -1 -14   3  147.85   20.74
   1 -14  -2   62.28   13.79
  -1 -14   2   53.44   13.06
  -1 -14   1  484.44   37.33
   1 -14  -1  510.22   36.85
  -1 -14   0   28.23   10.04
   1 -14   0   36.36   10.50
  -1 -14  -1    9.36    5.68
   1 -14   1   12.74    7.16
   1 -14   2   29.76    9.88
  -1 -14  -2   22.57    7.70
   1 -14   3   24.07    7.58
  -1 -14  -3   17.79    8.04
  -1 -14  -4   65.01   14.09
   1 -14   4   68.94   15.00
   1 -14   5   12.21    6.79
  -1 -14  -5   13.40    9.62
  -1 -14  -6   74.10   15.53
   1 -14   6   78.87   15.57
  -1 -14  -7    9.91    7.61
   1 -14   7    7.80    7.73
  -1 -14  -8  135.10   21.03
   1 -14   8  138.85   21.78
   1 -14   9   34.77   11.38
  -1 -14  -9   30.02   10.48
  -1 -14 -10  230.15   28.60
   1 -14  10  258.70   30.23
   1 -14  11   13.33    8.19
   1 -14  12  106.43   20.36
   1 -14  13   21.32    9.79
   1 -14  14   25.12   11.63
   1 -14  15  211.68   29.38
   1 -14  16   93.49   19.78
   1 -14  17    8.26    9.78
   1  14  17   -3.28    5.39
   1 -14  18  205.23   30.29
   1  14  18  200.75   25.13
   1 -14  19    1.01    2.86
   1 -14  19   -2.48    8.91
   1  14  19    4.00    2.27
   1 -14  20   28.87    5.05
   1  14  20   30.65    3.86
   1  14  21   38.02    4.31
   1 -14  21   36.84    5.72
   1 -14  22   96.31    8.87
   1  14  22   93.12    6.64
   1 -14  23   26.77    5.19
   1  14  23   20.57    3.21
   1  14  24  145.00    8.21
   1 -14  24  141.38   10.43
   1 -14  25   69.43    7.60
   1  14  25   71.56    5.91
   1 -14  26   14.46    4.21
   1  14  26   12.02    2.70
   1  14  27   51.90    4.85
   1 -14  27   40.55    6.00
   1 -14  28    6.71    3.14
   1  14  28    4.63    2.25
   1  14  29    7.53    2.16
   1 -14  29    5.57    2.86
   1  14  30   17.57    3.00
   1 -14  30   19.53    4.11
   1  14  31   -0.65    1.52
   1 -14  31    4.86    2.57
   1  14  32   13.35    2.50
   1 -14  32   12.75    2.94
   1 -14  32   11.24    3.02
   1 -14  33    1.52    2.24
   1 -14  33    3.74    1.96
   1  14  33    1.51    1.39
   1  14  34   77.78    4.67
   1 -14  34   72.33    5.18
   1 -14  35   12.07    2.30
   1  14  35   13.90    2.02
   1 -14  36   12.09    2.00
   1  14  36   13.88    1.77
  -1 -15  37   20.96    2.40
  -1 -15  36    1.97    1.57
  -1 -15  35   27.34    3.32
  -1  15  34   -0.93    1.00
  -1 -15  34   -2.43    2.10
  -1 -15  34    1.57    1.61
  -1 -15  33   12.89    3.05
  -1  15  33    8.32    1.68
  -1  15  32   55.64    4.04
  -1 -15  32   58.01    5.97
  -1  15  31    5.57    1.74
  -1 -15  31   10.45    3.45
  -1 -15  30   43.00    5.91
  -1  15  30   41.24    4.03
  -1  15  29   -0.57    1.69
  -1 -15  29    1.59    2.26
  -1  15  28   30.15    3.75
  -1 -15  28   30.34    5.06
  -1 -15  27  171.36   11.60
  -1  15  27  175.28    8.39
  -1 -15  26  329.68   16.23
  -1  15  26  331.07   11.67
  -1  15  25    3.87    1.56
  -1 -15  25    8.91    3.77
  -1 -15  24   50.54    6.47
  -1  15  24   54.19    4.99
  -1  15  23    1.28    1.65
  -1 -15  23   -1.60    2.86
  -1  15  22   -2.55    2.17
  -1 -15  22    5.20    2.77
  -1  15  21  156.36    8.15
  -1 -15  21  149.22   11.05
  -1 -15  20   39.04    5.82
  -1 -15  19   11.73    3.99
  -1 -15  18   95.60    8.49
  -1 -15  18   94.93   21.46
  -1 -15  17  216.78   31.54
  -1 -15  16  176.59   28.02
  -1 -15  15   17.90    8.95
  -1 -15  14  620.81   49.70
  -1 -15  13    5.61    7.31
  -1 -15  12   84.38   18.62
  -1 -15  11    4.40    7.39
  -1 -15  10   91.65   18.53
  -1 -15   9   44.50   13.38
  -1 -15   8   77.18   17.23
  -1 -15   7   49.21   13.09
   1 -15  -6  210.27   24.53
  -1 -15   6  238.22   29.40
   1 -15  -5  162.35   21.49
  -1 -15   5  193.47   26.08
   1 -15  -4  500.48   38.81
  -1 -15   4  580.94   43.97
   1 -15  -3   42.48   10.81
  -1 -15   3   62.39   14.60
  -1 -15   2   28.69   10.28
   1 -15  -2   22.92    7.95
   1 -15  -1   72.93   15.37
  -1 -15   1   66.07   14.41
  -1 -15   0   48.76   12.15
   1 -15   0   57.10   13.12
  -1 -15  -1    6.04    6.54
   1 -15   1    4.27    5.00
   1 -15   2   65.50   14.54
  -1 -15  -2   73.50   14.69
   1 -15   3    7.64    6.23
  -1 -15  -3    7.90    6.62
  -1 -15  -4  110.78   19.66
   1 -15   4  123.97   20.86
  -1 -15  -5   42.49   12.49
   1 -15   5   48.78   12.87
  -1 -15  -6   17.27    9.34
   1 -15   6   12.75    5.40
   1 -15   7  126.69   21.41
  -1 -15  -7   99.09   18.37
   1 -15   8   11.97    7.79
  -1 -15  -8    9.38    5.78
  -1 -15  -9   11.26    7.94
   1 -15   9   11.55    7.71
   1 -15  10    4.80    6.96
   1 -15  11   -3.84    8.73
   1 -15  12   23.81    9.91
   1 -15  13   -4.42    5.85
   1 -15  14  182.65   27.84
   1 -15  15    3.96    4.37
   1  15  16  167.14   22.77
   1 -15  16  160.08   27.54
   1  15  17   62.93   13.87
   1 -15  17   74.24   18.86
   1 -15  18  141.16   25.83
   1  15  18  158.71    8.22
   1 -15  18  162.03   10.99
   1  15  19   16.56    3.02
   1 -15  19   16.92    3.95
   1 -15  20   69.26    7.29
   1  15  20   68.85    5.85
   1  15  21    4.74    1.97
   1 -15  21    8.52    3.47
   1 -15  22    0.05    2.45
   1  15  22    4.49    2.14
   1  15  23   -2.75    1.90
   1 -15  23   -0.88    2.68
   1 -15  24    1.29    3.03
   1  15  24    1.32    1.75
   1 -15  25   24.88    5.07
   1  15  25   25.80    3.60
   1 -15  26   40.56    5.84
   1  15  26   46.40    4.73
   1 -15  27   19.65    4.84
   1  15  27   26.46    3.64
   1  15  28    1.59    1.56
   1 -15  28    1.18    2.32
   1 -15  29   -1.97    2.22
   1  15  29    0.32    1.66
   1  15  30    3.72    1.57
   1 -15  30    8.47    3.30
   1  15  31   -0.17    1.47
   1 -15  31    1.71    2.21
   1 -15  32    7.05    2.26
   1  15  32   12.17    2.35
   1 -15  32   11.25    3.32
   1 -15  33   18.71    2.95
   1 -15  33   17.89    3.47
   1  15  33   22.31    2.64
   1 -15  34    1.90    1.45
   1  15  34    3.24    1.24
   1  15  35   15.46    1.98
   1 -15  35    9.15    1.90
   1  15  36    1.48    0.85
  -1 -16  36   -1.85    1.14
  -1 -16  35    7.85    1.92
  -1 -16  34    2.18    1.76
  -1 -16  34    2.15    1.57
  -1 -16  33    6.42    2.40
  -1 -16  32    9.75    3.14
  -1 -16  31   -3.17    2.07
  -1  16  31    4.50    1.62
  -1  16  30   18.13    2.67
  -1 -16  30   11.43    3.27
  -1 -16  29    2.59    2.47
  -1  16  29    8.24    2.18
  -1 -16  28   24.65    4.64
  -1  16  28   27.55    3.40
  -1 -16  27   13.44    4.09
  -1  16  27   11.74    2.47
  -1 -16  26   45.87    6.49
  -1  16  26   48.83    4.27
  -1 -16  25  220.10   13.36
  -1  16  25  219.72    9.38
  -1  16  24    8.17    1.91
  -1 -16  24    8.40    3.03
  -1  16  23  207.44    9.25
  -1 -16  23  215.67   13.19
  -1 -16  22   69.90    7.77
  -1 -16  21    5.95    2.99
  -1 -16  20   22.02    4.81
  -1 -16  19   10.67    4.13
  -1 -16  18   11.10    3.09
  -1 -16  17    1.66    5.96
  -1 -16  17    1.39    2.84
  -1 -16  16   60.54   16.31
  -1 -16  15   51.87   16.11
  -1 -16  14   96.90   21.50
  -1 -16  13   34.77   13.45
  -1 -16  12   15.15   10.17
  -1 -16  11   35.10   14.77
  -1 -16  10    4.41    5.53
  -1 -16   9   86.57   19.81
  -1 -16   8  205.91   29.37
  -1 -16   7   29.25   10.29
  -1 -16   6   11.69    8.98
   1 -16  -5  325.52   33.13
  -1 -16   5  387.63   39.24
  -1 -16   4  416.80   39.61
   1 -16  -4  357.88   34.55
   1 -16  -3  165.95   23.78
  -1 -16   3  167.19   25.72
   1 -16  -2    5.21    4.31
  -1 -16   2    2.17    6.90
  -1 -16   1   24.03   10.46
   1 -16  -1   29.31   10.99
  -1 -16   0   57.66   16.07
   1 -16   0   50.58   14.59
  -1 -16  -1  184.19   25.74
   1 -16   1  187.04   26.39
  -1 -16  -2  193.88   27.30
   1 -16   2  189.53   26.05
  -1 -16  -3   16.56    9.73
   1 -16   3   19.79    8.56
  -1 -16  -4   97.68   19.30
   1 -16   4  109.37   20.31
  -1 -16  -5   35.15   12.55
   1 -16   5   39.42   13.71
   1 -16   6  244.49   31.20
  -1 -16  -6  246.14   30.11
  -1 -16  -7   76.04   17.16
   1 -16   7   94.06   19.92
   1 -16   8  117.53   21.71
  -1 -16  -8  109.29   20.62
   1 -16   9   33.09   13.10
   1 -16  10   21.14   10.12
   1 -16  11  313.44   36.68
   1 -16  12  108.12   22.15
   1 -16  13    7.96    7.68
   1 -16  14   89.97   21.04
   1 -16  15   22.75   10.18
   1 -16  16   47.94   13.57
   1 -16  16   52.75    6.38
   1 -16  17  117.52    9.36
   1  16  17  127.36    7.44
   1 -16  18   20.33    4.37
   1  16  18   25.05    3.57
   1  16  19  244.00   10.44
   1 -16  19  213.19   12.83
   1  16  20    3.14    2.03
   1 -16  20    7.69    3.46
   1 -16  21   33.03    5.65
   1  16  21   23.15    3.66
   1 -16  22  153.69   11.18
   1  16  22  153.10    8.23
   1  16  23   43.94    4.53
   1 -16  23   44.20    6.17
   1 -16  24  135.62   10.40
   1  16  24  124.67    7.40
   1  16  25    3.20    1.66
   1 -16  25    1.67    2.63
   1 -16  26   94.15    8.64
   1  16  26   93.82    6.37
   1  16  27    4.95    1.95
   1 -16  27    8.07    3.47
   1 -16  28    9.49    3.32
   1  16  28   11.84    2.34
   1 -16  29    5.93    2.71
   1  16  29    8.95    2.23
   1 -16  30    1.40    2.46
   1  16  30    7.65    2.02
   1 -16  31   16.08    3.30
   1 -16  31   10.85    2.59
   1  16  31   10.78    2.14
   1  16  32    6.27    1.65
   1 -16  32    8.34    2.82
   1 -16  32    4.41    1.94
   1  16  33   -0.11    1.07
   1 -16  33    0.17    1.30
   1 -16  33    2.06    2.21
   1 -16  34    8.79    1.95
   1  16  34    8.90    1.55
   1  16  35    1.16    0.88
  -1 -17  35   10.10    2.01
  -1 -17  34   22.59    3.34
  -1 -17  34   18.62    2.79
  -1 -17  33   27.12    3.35
  -1 -17  33   31.21    4.12
  -1 -17  32    4.15    2.53
  -1 -17  31   21.73    3.98
  -1 -17  30    1.06    2.29
  -1 -17  29   10.29    3.01
  -1 -17  28    8.28    3.36
  -1 -17  27   25.98    4.85
  -1 -17  26   23.77    5.01
  -1 -17  25   32.29    5.52
  -1 -17  24    5.50    3.41
  -1 -17  23   19.29    4.48
  -1 -17  22    3.18    2.71
  -1 -17  21   24.13    4.81
  -1 -17  20   26.09    5.39
  -1 -17  19    6.44    3.72
  -1 -17  18   56.10    7.14
  -1 -17  17   65.26    7.76
  -1 -17  16   23.53    5.02
  -1 -17  15   13.26   10.56
  -1 -17  15   25.91    4.70
  -1 -17  14   19.73   11.33
  -1 -17  13  155.55   27.15
  -1 -17  12   -5.33    6.88
  -1 -17  11    8.59    8.91
  -1 -17  10   62.83   17.43
  -1 -17   9    4.13    7.23
  -1 -17   8  310.92   37.54
  -1 -17   7   85.90   18.59
  -1 -17   6   43.25   13.04
  -1 -17   5  192.83   29.00
  -1 -17   4   34.69   13.72
  -1 -17   3   67.09   17.64
   1 -17  -3   66.58   16.35
  -1 -17   2   41.53   14.31
   1 -17  -2   52.37   15.03
   1 -17  -1  125.59   22.39
  -1 -17   1  132.20   24.20
  -1 -17   0    8.84    7.12
   1 -17   0   17.42   10.55
   1 -17   1  162.98   26.50
  -1 -17  -1  131.81   23.83
  -1 -17  -2   27.89   11.63
   1 -17   2   25.59   11.72
   1 -17   3  772.67   56.85
  -1 -17  -3  757.04   55.68
   1 -17   4   17.66   10.00
  -1 -17  -4    9.43    5.90
  -1 -17  -5   12.60    9.36
   1 -17   5   16.39    8.19
  -1 -17  -6  413.52   41.36
   1 -17   6  432.27   43.19
  -1 -17  -7    5.12    7.07
   1 -17   7    3.21    4.81
   1 -17   8  113.52   21.94
   1 -17   9   22.70   10.09
   1 -17  10   67.08   17.37
   1 -17  11   10.70    6.48
   1 -17  12    9.90    9.23
   1 -17  13   87.95   21.28
   1 -17  14   -1.02    6.48
   1 -17  15  340.47   16.31
   1 -17  15  326.64   41.51
   1 -17  16   43.70    6.51
   1  17  16   35.23    4.23
   1  17  17    6.69    2.25
   1 -17  17   11.64    4.36
   1 -17  18   66.50    7.45
   1  17  18   67.31    5.57
   1 -17  19   17.09    4.37
   1  17  19   15.07    2.99
   1  17  20   46.11    4.71
   1 -17  20   35.48    5.79
   1  17  21    4.88    2.14
   1 -17  21    8.53    3.59
   1 -17  22    8.07    3.17
   1  17  22    5.80    2.06
   1  17  23   -1.87    1.75
   1 -17  23   -0.08    2.40
   1 -17  24   14.37    4.00
   1  17  24   10.34    2.54
   1 -17  25   53.73    6.69
   1  17  25   62.47    5.13
   1  17  26    2.71    1.62
   1 -17  26   -2.21    2.49
   1 -17  27    9.07    2.99
   1  17  27   19.18    3.10
   1  17  28    1.54    1.58
   1 -17  28    1.57    2.20
   1  17  29    3.93    1.63
   1 -17  29   -0.01    2.39
   1  17  30    6.97    1.85
   1 -17  30    5.88    2.27
   1  17  31   28.98    2.95
   1 -17  31   34.14    4.57
   1 -17  31   26.15    3.55
   1 -17  32    7.89    2.38
   1  17  32    7.58    1.62
   1 -17  33    0.67    1.49
   1  17  33    3.27    1.15
   1  17  34   -0.26    0.81
  -1 -18  34    2.12    1.40
  -1 -18  33   12.36    2.27
  -1 -18  33   21.08    3.39
  -1 -18  32    2.75    1.87
  -1 -18  31   41.23    5.22
  -1 -18  30    3.58    2.11
  -1 -18  29    1.38    2.17
  -1 -18  28   13.47    3.55
  -1 -18  27   27.89    4.87
  -1 -18  26    1.97    2.77
  -1 -18  25   31.46    5.54
  -1 -18  24    3.66    2.70
  -1 -18  23    5.66    3.68
  -1 -18  22    0.55    2.92
  -1 -18  21  321.02   16.39
  -1 -18  20    1.97    3.16
  -1 -18  19    6.82    3.82
  -1 -18  18   14.12    4.52
  -1 -18  17   -2.38    3.14
  -1 -18  16  344.78   16.58
  -1 -18  15   -3.19    3.09
  -1  18  15   -0.29    1.93
  -1  18  14    3.51    2.25
  -1 -18  14    2.31    2.75
  -1 -18  13    8.15   10.18
  -1 -18  13    2.62    2.85
  -1 -18  12  -10.30    9.60
  -1 -18  11  129.94   25.98
  -1 -18  10   63.25   18.64
  -1 -18   9   60.91   17.52
  -1 -18   8   11.89    8.15
  -1 -18   7    5.66    7.26
  -1 -18   6   -0.14    5.49
  -1 -18   5   31.30   13.19
  -1 -18   4   68.01   19.77
  -1 -18   3   42.03   15.89
   1 -18  -2   -2.75    7.99
  -1 -18   2    3.64    7.62
   1 -18  -1   23.61   10.87
  -1 -18   1   25.06    9.90
  -1 -18   0  173.99   28.12
   1 -18   0  175.70   28.52
  -1 -18  -1   61.81   16.44
   1 -18   1   67.40   18.47
  -1 -18  -2   91.42   20.82
   1 -18   2  101.58   22.43
   1 -18   3   20.36   12.06
  -1 -18  -3    4.41    7.89
   1 -18   4   35.61   13.90
  -1 -18  -4   21.26   10.92
   1 -18   5    5.25    8.76
  -1 -18  -5   12.14    9.60
   1 -18   6    4.10    7.77
   1 -18   7  160.20   27.75
   1 -18   8  421.29   45.52
   1 -18   9   17.32   10.42
   1 -18  10    5.07    6.82
   1 -18  11    4.80    9.92
   1 -18  12   40.23   15.71
   1  18  13   82.70    7.27
   1 -18  13   91.72    8.70
   1  18  14   16.87    3.80
   1 -18  14   13.02    4.08
   1  18  14   15.52    3.03
   1  18  15   15.05    2.87
   1 -18  15   19.75    4.35
   1  18  15   13.99    3.05
   1  18  16   85.62    7.22
   1  18  16   96.53    6.59
   1 -18  16  109.42    9.76
   1  18  17   20.41    3.17
   1 -18  17   25.12    5.04
   1  18  18   38.42    4.29
   1 -18  18   39.07    5.96
   1 -18  19    2.44    2.91
   1  18  19    2.51    1.56
   1  18  20    1.57    1.89
   1 -18  20    1.71    2.60
   1 -18  21    8.45    3.80
   1  18  21   12.96    2.97
   1 -18  22   27.30    5.26
   1  18  22   16.74    3.09
   1  18  23   10.30    2.58
   1 -18  23   14.35    4.32
   1  18  24  100.90    6.39
   1 -18  24   92.25    8.67
   1 -18  25   25.57    4.98
   1  18  25   14.36    2.74
   1 -18  26   44.66    5.97
   1  18  26   45.26    4.17
   1 -18  27   40.38    5.59
   1  18  27   36.27    3.77
   1  18  28   31.15    3.34
   1 -18  28   24.74    4.39
   1  18  29   14.92    2.50
   1 -18  29   13.16    3.34
   1  18  30   20.57    2.49
   1 -18  30   17.81    3.65
   1 -18  31    1.26    2.01
   1  18  31    0.96    1.07
   1 -18  32    1.42    1.77
   1  18  32    0.58    0.96
  -1 -19  33    5.93    1.69
  -1 -19  33    6.13    2.00
  -1 -19  32   17.26    2.53
  -1 -19  32   27.35    3.86
  -1 -19  31    0.45    1.74
  -1 -19  30   18.33    3.65
  -1 -19  29    5.42    2.25
  -1 -19  28    3.03    2.81
  -1 -19  27    5.48    2.77
  -1 -19  26   54.70    6.78
  -1 -19  25    2.77    2.96
  -1 -19  24   38.78    5.76
  -1 -19  23   13.90    4.00
  -1 -19  22    7.12    3.61
  -1 -19  21    0.34    2.68
  -1 -19  20   34.58    5.81
  -1 -19  19  133.01   10.59
  -1 -19  18   24.10    5.44
  -1 -19  17   87.33    8.75
  -1  19  16   -0.55    2.12
  -1 -19  16    1.93    2.81
  -1  19  15  167.18    9.86
  -1 -19  15  197.49   13.16
  -1 -19  14   86.69    8.49
  -1  19  14   70.41    6.80
  -1  19  13   13.62    3.10
  -1 -19  13    7.72    3.56
  -1 -19  12  102.24    9.00
  -1  19  12  103.28    7.94
  -1 -19  11   16.24   11.46
  -1  19  11    6.66    2.79
  -1 -19  11   11.30    3.90
  -1 -19  10    6.60    6.61
  -1 -19  10   11.50    3.33
  -1 -19   9   21.01   11.31
  -1 -19   8  107.88   25.34
  -1 -19   7   21.64   12.44
  -1 -19   6   49.08   16.41
  -1 -19   5    3.42    7.00
  -1 -19   4   19.36   11.72
  -1 -19   3    2.64    8.24
  -1 -19   2    4.01    6.09
  -1 -19   1    9.88    8.53
   1 -19   0    6.81    8.16
  -1 -19   0    6.43    9.63
  -1 -19  -1  186.18   30.03
   1 -19   1  195.76   31.49
  -1 -19  -2  196.19   31.82
   1 -19   2  231.65   34.57
   1 -19   3   24.79   10.77
  -1 -19  -3   15.52    8.89
  -1 -19  -4   12.19    8.59
   1 -19   4   14.60    9.70
   1 -19   5    5.72    7.86
   1 -19   6   -2.04   10.07
   1 -19   7   74.75   20.08
   1 -19   8   78.32   21.15
   1 -19   9    6.21    7.59
   1  19  10   14.00    3.88
   1 -19  10   22.66   10.45
   1 -19  10    9.80    3.45
   1 -19  11   50.84   18.78
   1 -19  11   64.30    6.88
   1  19  11   70.16    6.53
   1 -19  12   -1.08    3.05
   1  19  12   -0.86    2.78
   1  19  12    2.27    2.16
   1  19  13   -1.60    2.54
   1 -19  13    0.75    2.74
   1  19  13    0.27    1.58
   1 -19  14    7.27    3.51
   1  19  14    9.89    3.77
   1  19  14    4.74    1.95
   1  19  15   -0.04    1.96
   1 -19  15    1.87    3.37
   1  19  15    2.61    2.90
   1  19  16   32.20    3.81
   1 -19  16   44.71    6.26
   1  19  16   36.08    4.83
   1  19  17    5.60    2.04
   1  19  17    6.42    2.70
   1 -19  17    8.18    3.09
   1 -19  18    2.80    3.20
   1  19  18    0.13    1.49
   1  19  19  121.65    7.27
   1 -19  19  104.72    9.53
   1 -19  20    6.53    3.43
   1  19  20    3.70    1.96
   1 -19  21    0.44    2.87
   1  19  21    0.22    1.50
   1 -19  22   32.14    5.84
   1  19  22   32.35    3.74
   1  19  23    2.02    1.77
   1 -19  23    8.02    3.61
   1  19  24   34.54    3.82
   1 -19  24   39.82    6.02
   1  19  25    3.69    1.79
   1 -19  25    2.95    2.25
   1 -19  26   53.36    6.41
   1  19  26   48.26    4.10
   1  19  27   22.20    2.71
   1 -19  27   27.06    4.62
   1  19  28   28.84    3.12
   1 -19  28   27.37    4.57
   1  19  29    3.30    1.51
   1 -19  29    2.53    1.99
   1 -19  30    5.15    2.75
   1  19  30    0.80    1.03
   1 -19  31    5.52    2.04
   1 -19  32   12.73    2.64
  -1 -20  33    1.70    1.34
  -1 -20  32    3.54    1.67
  -1 -20  32    1.26    1.58
  -1 -20  31    4.62    2.06
  -1 -20  30    1.45    1.82
  -1 -20  29   60.71    6.18
  -1 -20  28    0.51    2.07
  -1 -20  27   27.17    4.71
  -1 -20  26   11.48    3.45
  -1 -20  25   20.61    4.38
  -1 -20  24    3.90    2.84
  -1 -20  23   -4.05    2.68
  -1 -20  22   39.11    6.35
  -1 -20  21   12.99    3.94
  -1 -20  20    0.74    3.30
  -1 -20  19   62.62    7.55
  -1 -20  18  201.99   13.22
  -1 -20  17  116.75   10.41
  -1 -20  16    3.50    3.71
  -1  20  16    0.92    2.24
  -1  20  15   18.66    4.14
  -1 -20  15   21.93    4.71
  -1 -20  14    1.45    3.35
  -1  20  14    0.68    2.82
  -1 -20  13   49.82    6.59
  -1  20  13   56.80    6.10
  -1  20  12    7.31    3.11
  -1 -20  12    7.80    3.81
  -1 -20  11    4.14    2.57
  -1  20  11    4.26    2.09
  -1  20  10   30.43    4.69
  -1 -20  10   24.39    4.45
  -1 -20   9  160.64   10.73
  -1  20   9  176.04   10.29
  -1  20   8   30.43    4.71
  -1 -20   8   31.23   12.25
  -1  20   7  199.23   11.05
  -1 -20   7  171.44   32.56
  -1  20   6   55.43    5.79
  -1 -20   6   65.09   20.59
  -1 -20   5   23.18    9.90
  -1 -20   4   95.44   23.76
  -1 -20   3   62.69   18.79
  -1 -20   2    2.08    7.86
  -1 -20   1   42.21   16.24
  -1 -20   0  132.80   28.02
  -1 -20  -1  137.85   26.82
   1 -20   1  155.93   29.38
   1 -20   2   59.62   18.18
  -1 -20  -2   61.23   19.32
   1 -20   3    5.85   11.74
   1 -20   4    4.28    6.92
   1 -20   5   -2.05    8.42
   1  20   6  122.11    9.02
   1 -20   6  142.75   27.58
   1  20   7   34.37    5.19
   1 -20   7   36.18   13.91
  -1  20  -8   21.75    3.94
   1  20   8   31.80    5.06
   1 -20   8   35.61   15.86
   1 -20   8   32.22    5.37
   1  20   9    2.36    2.75
   1 -20   9   -4.83    3.48
   1  20  10   68.03    7.11
   1 -20  10   62.37    7.32
   1  20  11  143.65    9.86
   1 -20  11  131.65   10.60
   1 -20  12   85.08    8.40
   1  20  12   89.00    7.68
   1  20  13   36.45    5.16
   1 -20  13   32.36    5.60
   1  20  14    3.68    2.62
   1 -20  14   10.99    3.40
   1  20  15   11.06    2.87
   1 -20  15    8.83    4.02
   1  20  15    7.07    3.13
   1 -20  16   51.03    6.96
   1  20  16   47.68    5.50
   1  20  16   48.09    4.69
   1  20  17   13.31    2.50
   1 -20  17   16.86    5.00
   1  20  17    9.78    2.84
   1 -20  18   10.90    3.67
   1  20  18   12.94    2.55
   1 -20  19   33.20    6.06
   1  20  19   34.88    3.99
   1 -20  20    0.17    3.02
   1  20  20    0.60    1.51
   1  20  21   45.69    4.38
   1 -20  21   40.67    6.24
   1 -20  22   -0.54    2.59
   1  20  22    3.72    1.89
   1  20  23    0.53    1.34
   1 -20  23    5.63    3.23
   1 -20  24   19.02    4.29
   1  20  24   11.80    2.41
   1 -20  25    4.12    2.43
   1  20  25    3.67    1.68
   1 -20  26   -0.78    2.39
   1  20  26    2.56    1.62
   1  20  27   28.83    3.06
   1 -20  27   32.78    4.92
   1 -20  28   -1.61    2.17
   1 -20  29   14.21    3.29
   1 -20  30    1.55    1.84
   1 -20  31   -0.88    1.60
  -1 -20 -32   -0.28    1.63
   1 -20  32    1.18    1.46
  -1 -21  32   12.14    2.54
  -1 -21  31   18.00    2.98
  -1 -21  30    8.78    2.67
  -1 -21  29    0.19    1.91
  -1 -21  28    3.16    2.36
  -1 -21  27    2.28    2.65
  -1 -21  26    2.22    2.29
  -1 -21  25   49.60    6.33
  -1 -21  24    5.01    3.51
  -1 -21  23    5.45    3.38
  -1 -21  22    5.85    3.26
  -1 -21  21   37.22    6.12
  -1 -21  20   23.89    5.24
  -1 -21  19   59.61    7.33
  -1 -21  18   60.12    7.55
  -1 -21  17  354.20   17.65
  -1  21  17  324.77   13.52
  -1  21  16  136.22    8.88
  -1 -21  16  157.93   12.26
  -1 -21  15   61.56    7.77
  -1  21  15   48.99    5.52
  -1  21  14    6.34    2.41
  -1 -21  14    3.80    3.62
  -1  21  13   51.39    5.83
  -1 -21  13   60.14    7.44
  -1 -21  12    2.30    3.16
  -1  21  12    1.75    2.07
  -1  21  11   37.33    5.24
  -1 -21  11   35.30    6.15
  -1  21  10   61.04    6.47
  -1 -21  10   58.58    6.82
  -1 -21   9    7.02    3.92
  -1  21   9    4.43    2.56
   1  21  -8   43.19    5.48
  -1 -21   8   43.74    5.99
  -1  21   8   47.37    5.87
   1  21  -7  160.20   10.37
  -1  21   7  168.34   10.83
  -1  21   6   69.75    6.90
   1  21  -6   70.93    7.29
  -1  21   5    9.55    2.88
   1  21  -5    7.49    3.04
  -1 -21   4   82.52   23.28
   1  21  -4   95.35    8.25
  -1  21   4  101.79    8.14
  -1  21   3   91.12    7.78
  -1 -21   3   91.92   22.66
   1  21  -3   91.32    8.05
   1  21  -2  185.52   11.25
  -1  21   2  172.59   10.42
  -1 -21   2  162.19   31.59
   1  21  -1  479.52   17.71
  -1  21   1  479.00   17.38
  -1 -21   0   -3.38   11.26
   1  21   0    4.77    2.31
  -1  21   0    7.50    2.98
  -1  21  -1    1.83    2.43
  -1 -21  -1    4.26    9.08
   1  21   1    0.31    2.86
  -1  21  -2   69.43    6.97
   1  21   2   77.82    7.50
  -1  21  -3   21.76    4.31
   1  21   3   17.38    4.26
   1 -21   3    9.98    8.84
  -1  21  -4    2.68    2.81
   1 -21   4   -1.84    5.88
   1  21   4    3.15    2.85
   1 -21   5   17.85   11.97
  -1  21  -5   20.17    4.30
   1  21   5   16.93    4.00
  -1  21  -6    3.22    2.17
   1  21   6    1.86    2.74
  -1  21  -7   16.86    3.84
   1 -21   7   15.97    4.05
   1  21   7   19.51    3.88
   1 -21   8   62.69    7.58
   1  21   8   67.66    6.88
  -1  21  -8   55.15    6.37
   1  21   9  163.93   10.34
   1 -21   9  135.84   10.78
   1 -21  10  250.69   14.07
   1  21  10  286.28   13.79
   1  21  11    0.82    2.59
   1 -21  11    3.40    3.26
   1  21  12    2.54    2.79
   1 -21  12    8.23    4.40
   1 -21  13   44.08    6.61
   1  21  13   53.54    6.06
   1  21  14   18.41    3.90
   1 -21  14   13.33    4.40
   1  21  15   15.73    3.68
   1 -21  15   24.76    5.41
   1 -21  16    2.98    2.88
   1  21  16    7.47    2.76
   1  21  17   -0.44    2.09
   1 -21  17   -0.51    2.64
   1 -21  18   60.93    7.68
   1 -21  19   13.76    4.62
   1 -21  20  138.12   11.07
   1 -21  21    0.83    2.92
   1 -21  22   -2.82    3.16
   1 -21  23    9.55    3.76
   1 -21  24    0.37    2.50
   1 -21  25   15.93    4.14
   1 -21  26    4.49    2.36
   1 -21  27   35.06    4.65
   1 -21  28   -0.30    1.89
  -1 -21 -29   27.00    3.82
   1 -21  29   22.48    3.49
   1 -21  30    6.77    2.11
  -1 -21 -30    8.34    2.41
  -1 -21 -31   -1.61    1.94
   1 -21  31    0.38    1.41
  -1 -22  31    3.38    1.66
  -1 -22  30   -1.18    1.58
   1 -22 -30   -1.65    1.46
   1 -22 -29   -2.95    2.18
  -1 -22  29    0.65    1.79
  -1 -22  28    7.49    2.66
  -1 -22  27    5.64    2.41
  -1 -22  26   29.02    4.45
  -1 -22  25   -0.60    2.28
  -1 -22  24    1.58    2.37
  -1 -22  23   -0.89    2.49
  -1 -22  22    8.07    3.49
  -1 -22  21    3.06    2.87
  -1 -22  20    7.02    3.60
  -1 -22  19   57.46    7.52
  -1 -22  18   47.51    7.07
  -1  22  17    6.74    2.41
  -1 -22  17    5.08    3.15
  -1 -22  16    7.01    3.62
  -1  22  16    8.92    3.32
  -1  22  15    1.05    2.31
  -1 -22  15    8.96    3.97
  -1  22  14    2.96    2.40
  -1 -22  14    0.09    3.63
  -1  22  13    8.24    3.06
  -1 -22  13    7.12    3.72
  -1  22  12   13.03    3.64
  -1 -22  12   13.51    3.89
  -1  22  11    6.17    2.90
  -1 -22  11   13.89    4.55
  -1 -22  10   17.88    4.98
  -1  22  10   19.24    4.06
  -1  22   9   55.35    6.28
  -1 -22   9   60.60    7.50
  -1 -22   8    3.85    3.02
   1  22  -8    4.30    3.06
  -1  22   8    6.15    3.09
   1  22  -7   48.59    6.25
  -1  22   7   55.56    6.59
   1  22  -6    6.33    3.86
  -1  22   6    2.72    2.67
  -1  22   5   57.43    6.18
   1  22  -5   57.14    6.69
  -1  22   4   51.14    6.21
   1  22  -4   47.14    6.39
   1  22  -3   26.34    4.63
  -1  22   3   28.09    5.05
   1  22  -2   21.94    4.72
  -1  22   2   16.15    3.99
  -1  22   1    6.64    3.01
   1  22  -1    2.28    2.44
   1  22   0  130.29    9.67
  -1  22   0  129.55    9.55
  -1  22  -1   -1.81    2.98
   1  22   1    3.35    2.95
   1  22   2  118.24    9.31
  -1  22  -2  106.77    8.58
   1  22   3   44.44    5.73
  -1  22  -3   47.97    6.21
   1  22   4    9.96    3.25
  -1  22  -4    7.14    3.26
  -1  22  -5   17.33    3.75
   1  22   5   18.54    4.07
  -1  22  -6   17.01    4.07
   1  22   6   23.66    4.44
   1 -22   7    1.75    2.82
   1  22   7    2.14    2.48
  -1  22  -7    7.39    3.15
   1  22   8   -1.18    2.48
   1 -22   8    8.36    4.00
   1  22   9    5.86    3.54
   1 -22   9    5.66    3.76
   1  22  10   18.64    3.99
   1 -22  10   14.46    4.02
   1 -22  11    7.87    3.79
   1  22  11    9.50    3.40
   1 -22  12   39.87    6.54
   1  22  12   42.28    5.31
   1  22  13   66.43    6.95
   1 -22  13   53.80    7.51
   1 -22  14   91.71    9.32
   1  22  14   97.85    7.92
   1  22  15    1.27    2.07
   1 -22  15    2.60    3.09
  -1 -22 -15   -0.03    2.33
   1  22  16    1.37    2.46
   1 -22  16    1.39    2.71
   1  22  17   17.67    3.55
   1 -22  17   15.98    4.52
   1 -22  18    8.51    3.51
   1  22  18    2.25    2.01
   1 -22  19   53.89    6.99
   1 -22  20   18.56    4.63
   1 -22  21   11.96    4.11
   1 -22  22   10.92    3.41
   1 -22  23   12.74    4.08
   1 -22  24   28.97    4.91
   1 -22  25    0.23    2.18
  -1 -22 -26   10.30    2.83
   1 -22  26    9.46    3.10
  -1 -22 -27    7.03    2.84
   1 -22  27    5.57    2.31
   1 -22  28   49.46    4.89
  -1 -22 -28   54.55    5.26
   1 -22  29    3.27    1.84
  -1 -22 -29    0.68    1.90
  -1 -22 -30    3.84    1.53
   1 -22  30    8.98    2.27
  -1 -23  30    4.65    1.67
  -1 -23  29    1.54    1.88
  -1 -23  28    1.76    1.85
  -1 -23  27    6.68    2.54
  -1 -23  26   -3.34    2.62
  -1 -23  25    1.12    2.14
  -1 -23  24    3.35    2.69
  -1 -23  23    4.59    3.06
  -1 -23  22    0.83    2.44
  -1 -23  21    1.07    3.06
  -1 -23  20   37.45    6.45
  -1 -23  19    3.90    3.34
  -1 -23  18   34.68    5.91
  -1  23  17   18.40    3.29
  -1 -23  17   12.37    3.96
  -1 -23  16   -0.83    3.30
  -1  23  16    2.67    1.97
  -1  23  15    1.90    2.11
  -1 -23  15    2.47    3.50
  -1 -23  14   16.40    4.79
  -1  23  14   13.43    3.51
  -1 -23  13   -6.03    3.80
  -1  23  13    0.73    2.11
  -1  23  12   -1.19    2.23
  -1 -23  12    2.39    2.88
  -1  23  11    8.35    2.90
  -1 -23  11   11.66    4.09
  -1 -23  10   53.01    6.92
  -1  23  10   65.48    6.73
  -1 -23   9   13.85    3.68
  -1  23   9   16.84    3.77
  -1  23   8  374.54   15.92
  -1 -23   8  366.45   17.48
  -1 -23   7   25.21    5.08
   1  23  -7   17.75    5.02
  -1  23   7   22.43    4.41
   1  23  -6    0.11    2.26
  -1  23   6    6.07    2.94
  -1  23   5   15.28    4.33
   1  23  -5    2.52    3.98
   1  23  -4    5.53    3.60
  -1  23   4    1.17    2.25
   1  23  -3   63.63    7.07
  -1  23   3   65.25    7.25
  -1  23   2   59.41    6.65
   1  23  -2   52.86    6.65
   1  23  -1    8.44    3.31
  -1  23   1    4.59    2.50
   1  23   0    9.19    3.87
  -1  23   0    5.97    3.11
   1  23   1   14.50    3.81
  -1  23  -1   18.25    3.72
  -1  23  -2   -1.94    3.25
   1  23   2    0.65    2.70
  -1  23  -3    3.99    2.84
   1  23   3    1.84    2.45
   1  23   4   17.87    3.97
  -1  23  -4   11.04    3.58
  -1  23  -5   82.19    7.77
   1  23   5   93.64    8.25
   1  23   6  136.51    9.92
  -1  23  -6  121.12    9.20
   1 -23   7   42.02    6.44
   1  23   7   51.82    6.32
   1 -23   8  284.98   15.67
   1  23   8  310.96   14.82
   1 -23   9    1.65    3.56
   1  23   9   -0.15    2.41
   1  23  10    6.71    3.43
   1 -23  10    6.69    4.13
   1  23  11   28.73    5.06
   1 -23  11   31.01    6.18
   1 -23  12  112.78   10.50
   1  23  12  125.03    8.93
   1  23  13    1.67    2.39
   1 -23  13    6.75    4.08
   1  23  14    8.13    3.03
   1 -23  14   10.27    4.24
   1 -23  15   34.96    6.28
   1  23  15   22.64    3.96
   1 -23  16   13.72    4.36
   1  23  16    3.82    1.87
  -1 -23 -17   -0.81    2.44
   1  23  17    1.82    2.01
   1 -23  17    3.84    2.88
   1 -23  18   39.80    6.41
  -1 -23 -18   36.28    5.57
   1  23  18   35.02    4.36
  -1 -23 -19   14.81    4.03
   1 -23  19   10.30    3.54
   1 -23  20   -3.45    3.26
  -1 -23 -20    2.62    2.93
  -1 -23 -21   37.86    5.22
   1 -23  21   33.14    5.32
   1 -23  22  116.15    9.32
  -1 -23 -22  120.48    8.87
   1 -23  23   -2.35    2.41
  -1 -23 -23   -0.66    2.71
   1 -23  24   10.20    3.12
  -1 -23 -24    4.06    2.40
  -1 -23 -25    3.84    2.68
   1 -23  25   -4.66    2.43
   1 -23  26   19.86    3.66
  -1 -23 -26    9.44    2.50
   1 -23  27   12.40    2.66
  -1 -23 -27   13.37    2.85
  -1 -23 -28   -1.71    1.68
   1 -23  28    6.17    2.14
   1 -23  29   22.45    3.20
  -1 -24  29    2.23    1.71
  -1 -24  28   33.41    3.95
  -1 -24  27   12.81    2.75
  -1 -24  26   -0.93    1.87
  -1 -24  25   10.46    2.78
  -1 -24  24    4.86    2.84
  -1 -24  23    2.48    2.72
  -1 -24  22    4.95    2.95
  -1 -24  21    4.66    3.29
  -1 -24  20    3.66    3.24
  -1 -24  19   11.51    3.83
  -1 -24  18    3.26    3.41
  -1  24  18    9.51    2.76
  -1 -24  17   -1.87    3.13
  -1  24  17    3.69    2.49
  -1 -24  16   34.17    6.16
  -1  24  16   30.20    4.22
  -1 -24  15   -2.26    3.39
  -1  24  15    2.70    2.55
  -1 -24  14    1.88    3.32
  -1  24  14   -2.18    2.66
  -1  24  13   -0.18    2.20
  -1 -24  13    1.13    3.13
  -1 -24  12    7.92    4.34
  -1  24  12    7.68    2.68
  -1 -24  11    4.80    3.91
  -1  24  11    5.13    3.16
  -1 -24  10   -0.33    2.73
  -1  24  10    2.32    2.09
  -1 -24   9   18.44    4.24
  -1  24   9   19.43    3.88
   1  24  -8    0.83    3.04
  -1  24   8    9.43    3.32
  -1 -24   8    9.48    3.95
  -1  24   7   36.29    5.49
  -1 -24   7   36.69    6.33
  -1  24   6   34.57    5.28
  -1 -24   6   33.10    6.14
   1  24  -5   -0.50    2.83
  -1  24   5   -0.13    2.34
  -1  24   4    2.47    2.83
   1  24  -4   14.00    3.79
  -1  24   3    2.52    2.39
   1  24  -3    0.04    2.65
  -1  24   2    4.71    3.52
   1  24  -2    4.20    2.61
   1  24  -1   16.24    3.76
  -1  24   1   19.77    4.39
  -1  24   0  129.38    9.67
   1  24   0  130.51    9.58
   1  24   1   21.24    4.55
  -1  24  -1   17.40    4.15
   1  24   2    1.83    2.54
  -1  24  -2    2.20    2.52
   1  24   3   62.58    6.98
  -1  24  -3   62.57    6.87
  -1  24  -4    8.71    3.37
   1  24   4   10.61    3.85
   1 -24   5   66.41    8.11
  -1  24  -5   78.90    7.86
   1  24   5   92.54    8.26
   1  24   6   16.87    4.07
   1 -24   6    5.41    2.61
   1  24   7   -2.59    3.02
   1 -24   7    1.80    3.26
   1 -24   8   22.52    5.08
   1  24   8   21.31    4.24
   1  24   9  189.58   11.26
   1 -24   9  159.20   12.10
   1  24  10   49.56    6.13
   1 -24  10   46.21    6.58
   1  24  11   35.48    4.95
   1 -24  11   29.68    6.31
   1 -24  12    1.01    3.02
   1  24  12    6.33    3.26
   1 -24  13   12.92    4.13
   1  24  13   19.97    4.34
   1 -24  14    4.48    3.21
   1  24  14   -2.60    2.09
   1 -24  15   17.10    5.00
   1  24  15   15.83    3.61
   1  24  16   23.00    3.81
   1 -24  16   20.72    5.51
   1 -24  17   13.39    4.52
   1  24  17    4.17    1.92
   1  24  18   34.88    4.39
   1 -24  18   38.35    6.25
   1 -24  19    8.78    3.79
  -1 -24 -20  116.18    8.50
   1 -24  20  115.62    9.71
  -1 -24 -21   16.51    3.77
   1 -24  21   12.38    3.81
  -1 -24 -22    2.53    2.58
   1 -24  22   -2.08    2.22
  -1 -24 -23   10.39    2.69
   1 -24  23    2.05    2.24
   1 -24  24   -1.48    2.30
  -1 -24 -24    6.49    2.51
  -1 -24 -25    3.15    2.25
   1 -24  25    0.91    1.84
   1 -24  26    4.53    2.28
  -1 -24 -26   -0.20    1.67
  -1 -24 -27   17.25    2.61
   1 -24  27   22.25    3.23
   1 -24  28   -0.07    1.38
  -1 -25  27    1.81    1.75
  -1 -25  26    4.31    2.19
  -1 -25  25    3.63    2.36
  -1 -25  24    1.12    1.99
  -1 -25  23   10.40    3.07
  -1 -25  22    2.03    2.67
  -1 -25  21   -0.56    2.52
  -1 -25  20    2.55    3.12
  -1 -25  19   61.73    7.21
  -1 -25  18   12.49    4.10
  -1 -25  17   30.40    5.66
  -1  25  17   22.69    3.45
  -1  25  16   61.72    5.75
  -1 -25  16   68.20    8.18
  -1  25  15   20.08    3.69
  -1 -25  15   21.16    5.26
  -1  25  14    0.37    1.90
  -1 -25  14    4.57    3.15
  -1  25  13   57.46    5.85
  -1 -25  13   68.59    8.43
  -1  25  12   24.46    4.48
  -1 -25  12   17.76    4.98
  -1  25  11   80.18    7.38
  -1 -25  11   76.98    8.54
  -1  25  10   -0.80    3.02
  -1 -25  10    3.42    2.83
  -1 -25   9  113.35   10.19
  -1  25   9  121.35    8.92
  -1 -25   8   19.46    5.05
  -1  25   8   18.11    3.81
   1  25  -7   95.71    8.36
  -1 -25   7   95.91    9.40
  -1  25   7  113.09    8.74
  -1  25   6    8.74    3.59
   1  25  -6    1.21    3.11
  -1 -25   6    6.46    3.17
  -1  25   5    7.21    2.83
  -1 -25   5    3.72    2.85
   1  25  -5    0.20    2.63
  -1  25   4    1.89    3.09
   1  25  -4    2.55    2.98
  -1  25   3   44.33    5.86
   1  25  -3   40.45    6.08
  -1  25   2   -0.44    2.50
   1  25  -2    0.47    2.51
   1  25  -1    6.38    3.21
  -1  25   1    5.99    2.45
  -1  25   0    4.73    2.62
   1  25   0    1.97    2.85
   1  25   1   21.04    4.51
  -1  25  -1   18.89    4.41
   1  25   2   15.35    4.10
  -1  25  -2   11.09    3.33
  -1  25  -3   18.91    4.44
   1  25   3   14.65    3.65
   1 -25   4    4.05    3.67
   1  25   4    1.33    2.32
   1  25   5   68.05    7.58
   1 -25   5   47.17    6.79
   1  25   6    0.32    2.48
   1 -25   6    0.58    3.15
   1 -25   7    5.20    3.85
   1  25   7    5.69    3.16
   1 -25   8   99.41    9.50
   1  25   8  117.25    9.17
   1 -25   9    2.44    2.85
   1  25   9    6.16    3.00
   1 -25  10   27.23    5.97
   1  25  10   15.77    3.54
   1  25  11    1.09    2.69
   1 -25  11    1.80    2.92
   1 -25  12   72.07    8.43
   1  25  12   86.32    7.35
   1  25  13   -4.83    2.70
   1 -25  13    5.76    4.22
   1  25  14   56.24    5.77
   1 -25  14   57.05    7.87
   1  25  15    1.22    2.14
   1 -25  15    5.43    3.87
   1  25  16   11.18    3.10
   1 -25  16    3.43    2.88
   1  25  17   15.74    3.13
   1 -25  17   21.45    5.02
   1 -25  18    3.52    2.59
   1  25  18    4.20    2.19
   1 -25  19   23.00    4.45
   1 -25  20    1.83    2.78
   1 -25  21   19.87    4.18
   1 -25  22    7.62    2.98
   1 -25  23    4.95    2.21
   1 -25  24    3.94    2.28
   1 -25  25   11.42    2.77
   1 -25  26    4.12    1.67
  -1 -26  26   14.81    2.75
  -1 -26  25    5.11    2.07
  -1 -26  24    1.74    1.89
  -1 -26  23    5.45    2.62
  -1 -26  22   33.90    4.76
  -1 -26  21    0.32    2.77
  -1 -26  20    5.69    3.07
  -1 -26  19    8.62    3.48
  -1 -26  18    2.22    2.73
  -1 -26  17   18.57    4.37
  -1 -26  16    2.68    2.79
  -1 -26  15   12.42    3.91
  -1  26  15   16.50    3.35
  -1 -26  14   -1.53    2.92
  -1  26  14   -2.06    2.43
  -1  26  13   -1.52    2.09
  -1 -26  13   -3.08    3.56
  -1  26  12   25.61    4.20
  -1 -26  12   19.71    4.93
  -1 -26  11    2.10    3.44
  -1  26  11   -0.93    2.46
  -1 -26  10   -2.22    3.80
  -1  26  10    3.22    2.25
  -1  26   9   21.74    4.20
  -1 -26   9   29.54    5.86
  -1  26   8    0.32    2.60
  -1 -26   8    1.20    3.05
  -1  26   7   -1.03    2.92
  -1 -26   7   -1.98    3.52
  -1  26   6    8.21    2.99
  -1 -26   6   12.56    4.59
   1  26  -6    7.61    3.42
  -1 -26   5   11.64    4.04
   1  26  -5   19.35    4.55
  -1  26   5   10.87    3.84
  -1  26   4    2.59    2.85
  -1 -26   4    2.03    3.17
   1  26  -4    0.14    2.25
   1  26  -3   30.13    5.34
  -1  26   3   29.19    5.08
  -1  26   2   -1.10    2.39
   1  26  -2    0.32    3.16
  -1  26   1  106.48    8.94
   1  26  -1  105.24    8.95
  -1  26   0   18.77    4.05
   1  26   0   16.47    4.30
   1  26   1  273.76   14.02
  -1  26  -1  261.15   13.54
   1  26   2   18.88    4.29
  -1  26  -2   21.09    4.38
   1 -26   3   36.98    5.79
   1  26   3   57.96    6.52
   1 -26   4    6.33    3.94
   1  26   4    4.77    2.83
   1  26   5  159.56   10.55
   1 -26   5  124.87   11.18
   1  26   6   78.64    7.57
   1 -26   6   49.66    7.00
   1 -26   7  117.52   10.72
   1  26   7  116.83    8.99
   1  26   8    8.08    2.98
   1 -26   8    7.61    3.37
   1  26   9   30.16    5.00
   1 -26   9   28.34    5.40
   1 -26  10   14.66    4.68
   1  26  10   15.00    3.81
   1 -26  11   37.22    6.40
   1  26  11   46.51    5.47
   1  26  12    2.60    2.31
   1 -26  12    8.44    3.74
   1  26  13   -1.84    2.23
   1 -26  13    7.09    3.88
   1 -26  14    5.90    3.65
   1  26  14   10.14    3.50
   1 -26  15    5.06    3.31
   1  26  15    0.21    1.93
   1  26  16    0.89    2.02
   1 -26  16   -0.90    3.31
   1 -26  17    2.64    3.09
   1  26  17    2.29    2.23
   1 -26  18   19.72    4.47
   1  26  18   21.44    3.21
   1 -26  19   21.53    4.31
   1 -26  20   14.02    3.64
   1 -26  21    6.55    2.64
   1 -26  22    0.72    2.32
   1 -26  23    6.21    2.24
   1 -26  24    0.95    1.69
   1 -26  25    1.77    1.55
  -1 -27  24    4.98    1.88
  -1 -27  23   14.11    2.87
  -1 -27  22    4.71    2.32
  -1 -27  21    7.04    2.55
  -1 -27  20    2.18    2.35
  -1 -27  19    5.08    2.53
  -1 -27  18   24.12    4.76
  -1 -27  17   -1.14    2.63
  -1 -27  16    5.15    3.69
  -1 -27  15    6.11    3.21
  -1 -27  14    8.95    4.10
  -1 -27  13    3.08    2.83
  -1  27  12    1.78    2.08
  -1 -27  12    0.78    2.90
  -1 -27  11   46.64    6.63
  -1  27  11   58.36    5.87
  -1  27  10    1.00    2.15
  -1 -27  10    4.61    4.24
  -1 -27   9    3.63    3.06
  -1  27   9    7.98    3.14
  -1 -27   8   49.39    7.02
  -1  27   8   47.91    5.74
  -1  27   7   10.70    3.34
  -1 -27   7    7.31    3.03
  -1  27   6    1.55    2.61
  -1 -27   6   -2.06    3.63
  -1  27   5   -1.93    2.33
   1  27  -5   -1.10    2.17
  -1  27   4   15.97    3.68
   1  27  -4   18.33    4.61
  -1 -27   4   20.86    5.03
   1  27  -3    3.59    2.84
  -1 -27   3    5.59    3.91
  -1  27   3    2.48    2.55
   1  27  -2   28.99    4.98
  -1  27   2   30.43    5.13
   1  27  -1   13.69    3.54
  -1  27   1   11.19    3.64
   1  27   0   16.34    3.91
   1  27   1    1.59    2.74
   1 -27   2    5.02    3.62
   1  27   2   11.21    3.44
   1 -27   3   51.14    7.07
   1  27   3   64.60    6.66
   1 -27   4    0.36    3.01
   1  27   4   -1.48    2.49
   1 -27   5    3.09    3.43
   1  27   5    1.07    2.42
   1 -27   6   11.01    4.18
   1  27   6    6.14    2.37
   1  27   7    3.21    2.87
   1 -27   7   -0.03    3.39
   1  27   8   51.39    5.67
   1 -27   8   55.83    7.82
   1  27   9   -2.62    2.54
   1 -27   9   -2.29    3.62
   1  27  10    5.57    2.79
   1 -27  10    2.76    3.20
   1  27  11    6.33    2.61
   1 -27  11    4.61    3.34
   1 -27  12    0.93    3.31
   1  27  12   -2.08    2.06
   1 -27  13    6.53    3.82
   1  27  13    9.76    2.62
   1 -27  14    2.13    3.22
   1  27  14    0.19    1.82
   1 -27  15    9.18    3.47
   1  27  15   15.13    3.15
   1 -27  16   10.07    3.68
   1  27  16    5.27    1.88
   1 -27  17    3.48    2.75
   1  27  17    2.81    1.67
   1 -27  18   10.37    3.56
   1 -27  19    0.07    2.12
   1 -27  20   38.64    4.79
   1 -27  21    8.94    2.79
   1 -27  22    4.41    2.30
   1 -27  23    1.49    1.52
  -1 -28  23    3.69    1.71
  -1 -28  22   25.63    3.52
  -1 -28  21   10.81    2.82
  -1 -28  20    7.13    2.65
  -1 -28  19   11.68    3.39
  -1 -28  18   21.24    4.16
  -1 -28  17   -2.94    2.92
  -1 -28  16   10.27    3.29
  -1 -28  15   11.29    3.11
  -1 -28  14    4.27    2.57
  -1 -28  13    1.24    2.71
  -1 -28  12    9.57    4.22
  -1 -28  11   32.34    5.58
  -1 -28  10   34.22    6.00
  -1 -28   9    6.60    4.01
  -1 -28   8    2.75    2.84
  -1 -28   7   36.07    6.11
  -1 -28   6   10.33    3.99
  -1 -28   5   13.17    3.99
  -1 -28   4    7.68    3.78
   1  28  -3   12.83    3.66
  -1 -28   3    9.81    4.09
  -1 -28   2   -2.70    3.09
   1  28  -2    1.26    2.26
   1  28  -1    6.37    3.05
   1  28   0   35.67    4.96
   1 -28   1   41.99    6.65
   1  28   1   37.00    5.09
   1 -28   2   38.24    5.98
   1  28   2   42.24    5.52
   1 -28   3    4.00    3.91
   1  28   3    0.23    2.33
   1 -28   4    2.37    3.57
   1  28   4    8.83    3.22
   1  28   5    1.28    2.23
   1 -28   5    1.69    3.01
   1  28   6   11.64    3.71
   1 -28   6    8.26    3.34
   1  28   7   -0.35    2.13
   1 -28   7   -1.55    3.05
   1 -28   8   -1.20    3.40
   1  28   8    3.01    2.73
   1 -28   9   -2.09    3.35
   1  28   9    0.84    1.97
   1  28  10    5.62    2.66
   1 -28  10    2.65    2.95
   1 -28  11    0.30    2.87
   1  28  11   -0.12    2.11
   1  28  12    5.69    2.55
   1 -28  12   10.18    3.81
   1  28  13    9.08    2.72
   1 -28  13   11.80    3.80
   1  28  14   86.97    6.20
   1 -28  14   75.55    7.84
   1  28  15    2.21    1.91
   1 -28  15   -0.49    2.56
   1 -28  16    5.30    2.68
   1 -28  17    1.26    2.09
   1 -28  18    4.28    2.61
   1 -28  19    7.11    2.42
   1 -28  20   12.72    3.02
   1 -28  21   -3.56    2.05
  -1 -29  21    0.25    1.61
  -1 -29  20    3.43    2.01
  -1 -29  19   -0.94    1.91
  -1 -29  18    7.91    2.51
  -1 -29  17   18.66    3.96
  -1 -29  16   13.93    3.48
  -1 -29  15    3.27    2.90
  -1 -29  14    4.49    2.90
  -1 -29  13    4.18    2.80
  -1 -29  12   -0.23    3.15
  -1 -29  11    7.06    3.40
  -1 -29  10   36.98    5.86
  -1 -29   9   33.59    5.93
  -1 -29   8    3.26    2.91
  -1 -29   7    1.84    2.70
  -1 -29   6    4.53    3.33
  -1 -29   5    6.65    3.64
  -1 -29   4    5.42    3.37
  -1 -29   3    8.34    3.66
  -1 -29   2    6.52    3.12
   1 -29  -1    2.83    3.59
  -1 -29   1    2.01    2.90
   1 -29   0    7.06    3.19
   1  29   0   14.21    3.47
  -1 -29   0   10.00    3.55
   1  29   1   -3.44    3.09
   1 -29   1    1.77    2.90
   1  29   2   -1.73    2.50
   1 -29   2   -2.50    3.53
   1  29   3    0.05    2.07
   1 -29   3    1.61    3.12
   1  29   4   -1.30    2.33
   1 -29   4   -3.33    3.28
   1 -29   5    4.70    3.12
   1  29   5   14.27    4.05
   1 -29   6    2.66    2.77
   1  29   6    2.66    2.45
   1  29   7    8.36    2.68
   1 -29   7    4.56    3.18
   1 -29   8    0.30    2.97
   1  29   8    0.13    1.91
   1  29   9    8.19    2.59
   1 -29   9    5.04    3.33
   1  29  10    1.10    1.93
   1 -29  10    5.03    3.09
   1  29  11    2.35    1.96
   1 -29  11    6.82    3.57
   1  29  12   73.84    5.77
   1 -29  12   82.06    8.11
   1 -29  13   86.59    8.01
   1 -29  14   12.81    3.43
   1 -29  15    4.95    2.86
   1 -29  16    1.21    2.07
   1 -29  17    2.16    1.92
   1 -29  18   12.15    3.13
   1 -29  19   14.22    2.85
  -1 -30  18   -1.77    1.82
  -1 -30  17    3.43    2.25
  -1 -30  16    1.01    2.47
  -1 -30  15    2.28    2.13
  -1 -30  14   -2.43    2.59
  -1 -30  13   22.75    4.16
  -1 -30  12    0.25    2.39
  -1 -30  11   -0.04    2.88
  -1 -30  10    0.16    2.41
  -1 -30   9   -0.46    2.65
  -1 -30   8   30.56    5.65
  -1 -30   7   28.43    4.94
  -1 -30   6    6.34    3.33
  -1 -30   5    6.44    3.45
  -1 -30   4    0.77    3.06
  -1 -30   3    8.73    3.63
   1 -30  -3    3.06    2.80
  -1 -30   2   -2.96    3.15
   1 -30  -2   -2.69    2.78
  -1 -30   1    6.87    3.41
   1 -30  -1    3.36    3.61
   1 -30   0    7.27    4.00
  -1 -30   0    7.45    4.27
  -1 -30  -1   -1.60    2.56
   1 -30   1   -2.05    2.67
  -1 -30  -2    2.36    3.70
   1 -30   2   -3.40    2.77
   1 -30   3   18.87    4.97
   1 -30   4    7.40    3.50
   1 -30   5    7.64    4.08
   1 -30   6   23.67    5.18
   1 -30   7    1.39    2.56
   1 -30   8   -1.65    3.41
   1 -30   9    3.74    3.51
   1 -30  10    3.35    2.81
   1 -30  11    4.04    2.75
   1 -30  12   -1.04    2.11
   1 -30  13    2.71    2.42
   1 -30  14   14.29    3.28
   1 -30  15    6.74    2.79
   1 -30  16    9.30    2.56
   1 -30  17    2.80    1.71
  -1 -31  15    4.44    2.25
  -1 -31  14   17.20    3.18
  -1 -31  13   21.02    3.93
  -1 -31  12    8.72    3.03
  -1 -31  11    0.66    2.57
  -1 -31  10    8.56    3.17
  -1 -31   9    0.74    2.59
  -1 -31   8   15.15    3.80
  -1 -31   7   10.00    3.09
  -1 -31   6   -2.21    2.40
   1 -31  -6    2.09    2.58
  -1 -31   5   10.37    3.77
   1 -31  -5    4.16    2.63
  -1 -31   4    7.09    3.58
   1 -31  -4    2.82    2.63
   1 -31  -3   18.07    4.28
  -1 -31   3   18.71    4.70
   1 -31  -2   30.29    5.32
  -1 -31   2   30.36    5.22
   1 -31  -1    6.28    2.95
  -1 -31   1    0.09    2.43
  -1 -31   0   -1.71    2.76
   1 -31   0    4.37    3.35
   1 -31   1    4.95    3.10
  -1 -31  -1    3.66    2.86
  -1 -31  -2    6.65    3.10
   1 -31   2    4.89    3.24
  -1 -31  -3   -1.84    3.09
   1 -31   3   -4.39    3.40
  -1 -31  -4   34.20    5.40
   1 -31   4   36.65    5.28
   1 -31   5   -0.12    2.56
  -1 -31  -5    4.23    2.95
   1 -31   6    0.28    2.73
   1 -31   7   -1.56    2.52
   1 -31   8    6.17    3.12
   1 -31   9   10.99    3.69
   1 -31  10    4.74    2.80
   1 -31  11    0.28    2.19
   1 -31  12   -0.20    2.01
   1 -31  13   26.48    3.98
   1 -31  14   11.92    2.87
  -1 -32  12    4.96    2.27
  -1 -32  11    7.96    2.63
   1 -32 -11    4.15    2.05
  -1 -32  10   16.17    3.61
   1 -32 -10   11.45    2.73
  -1 -32   9    6.34    2.68
   1 -32  -9   -3.87    2.33
  -1 -32   8    2.07    2.13
   1 -32  -8    2.88    1.94
   1 -32  -7   10.33    3.11
  -1 -32   7   19.04    3.96
   1 -32  -6   10.91    3.48
  -1 -32   6   16.14    4.09
   1 -32  -5    6.62    3.03
  -1 -32   5    3.37    2.84
  -1 -32   4    6.95    3.21
   1 -32  -4    6.55    2.84
  -1 -32   3   12.43    3.70
   1 -32  -3    6.00    3.05
  -1 -32   2    3.34    3.03
   1 -32  -2    7.04    3.45
   1 -32  -1    1.27    2.41
  -1 -32   1    7.39    2.86
  -1 -32   0    3.20    3.05
   1 -32   0   -3.98    3.22
   1 -32   1   -5.98    3.61
  -1 -32  -1    0.58    2.27
   1 -32   2    7.83    3.32
  -1 -32  -2   -3.44    2.44
  -1 -32  -3    2.20    2.16
   1 -32   3    5.39    3.25
   1 -32   4    2.39    2.64
  -1 -32  -4   -3.55    2.29
   1 -32   5    2.47    2.43
  -1 -32  -5   -0.96    2.08
  -1 -32  -6    2.70    2.93
   1 -32   6    0.53    2.54
   1 -32   7   30.83    4.58
  -1 -32  -7   29.34    4.32
   1 -32   8    2.81    2.04
  -1 -32  -8    3.95    2.94
  -1 -32  -9   12.34    2.92
   1 -32   9   15.05    3.29
  -1 -32 -10    8.91    2.65
   1 -32  10    0.30    2.11
  -1 -32 -11   -4.24    2.33
  -1 -32 -12    8.61    2.47
  -1 -33   7   19.03    3.49
  -1 -33   6    3.43    2.52
   1 -33  -5   -1.36    1.95
  -1 -33   5   -0.59    2.15
  -1 -33   4    0.64    2.17
   1 -33  -4    1.81    1.90
   1 -33  -3   -0.75    1.95
  -1 -33   3    7.48    2.87
  -1 -33   2   -0.63    2.08
   1 -33  -2    0.78    2.10
  -1 -33   1    7.91    3.08
   1 -33  -1    0.58    2.28
  -1 -33   0    5.32    2.91
   1 -33   0   -2.68    2.37
  -1 -33  -1   -3.81    2.68
   1 -33   1    5.51    2.86
  -1 -33  -2    1.31    2.31
   1 -33   2    2.00    2.51
  -1 -33  -3    8.12    2.93
   1 -33   3   10.50    2.95
  -1 -33  -4    1.98    2.40
  -1 -33  -5   23.04    3.61
  -1 -33  -6    5.25    2.43
  -1 -33  -7    7.45    2.62
  -2   0  42    1.11    0.94
  -2   0  41   -0.20    1.06
  -2   0  41   -0.91    1.15
  -2   0  40   21.48    2.54
  -2   0  39    0.19    1.47
  -2   0  38   15.21    2.59
  -2   0  37    0.75    1.78
  -2   0  36   11.22    2.89
  -2   0  35   -2.36    2.12
  -2   0  34    6.54    2.50
  -2   0  33   -0.33    1.99
  -2   0  32  102.82    7.72
  -2   0  31    1.68    2.25
  -2   0  30  169.89    9.62
  -2   0  29   -0.55    2.29
  -2   0  28  155.94    9.04
  -2   0  27    1.22    3.49
  -2   0  26  369.82   40.87
  -2   0  25   -3.20    9.28
  -2   0  24  884.24   61.32
  -2   0  23    0.95    8.20
  -2   0  22   16.97   10.81
  -2   0  21    2.80    8.63
  -2   0  20   24.60    9.54
  -2   0  19   -8.57    9.45
  -2   0  19   -1.58    3.55
  -2   0  18    9.53    7.19
  -2   0  18   13.03    4.38
  -2   0  17    4.71    6.46
  -2   0  17    0.42    3.32
  -2   0  16  171.50   20.83
  -2   0  16  200.80   15.01
  -2   0  15   -3.53    6.10
  -2   0  15    1.74    2.49
  -2   0  14  358.76   18.60
  -2   0  14  334.24   27.29
  -2   0  13   24.67    9.86
  -2   0  13    8.83    4.07
  -2   0  12 2339.61   43.13
  -2   0  11    1.95    4.32
  -2   0  11    6.57    3.08
  -2   0  10  726.85   33.23
  -2   0  10  760.92   27.34
  -2   0  10  768.22   22.19
  -2   0   9    0.94    1.57
  -2   0   9    4.70    5.63
  -2   0   9    0.57    2.35
  -2   0   8 2426.72   34.20
  -2   0   8 2420.25   53.84
  -2   0   8 2453.90   45.50
  -2   0   7   -3.15    4.58
  -2   0   7   -0.82    2.72
  -2   0   7   -0.11    1.18
  -2   0   6   10.84    3.38
   2   0  -6    9.98    1.50
  -2   0   6   10.56    3.75
  -2   0   6    9.83    2.03
  -2   0   5   -0.44    0.93
  -2   0   5   -2.62    2.75
  -2   0   5   -0.83    2.03
   2   0  -5   -0.22    1.03
  -2   0   4   92.69    4.69
   2   0  -4   97.56    5.30
  -2   0   4   98.27    7.92
   2   0  -3   -0.08    0.88
  -2   0   3    1.13    1.94
  -2   0   3   -0.22    0.80
   2   0  -2  765.12   16.27
  -2   0   2  737.68   17.78
   2   0  -1   -1.79    1.75
   2   0   0   46.57    4.04
   2   0   1   -1.08    1.47
   2   0   2  154.90    9.10
   2   0   2  164.02    9.54
   2   0   3    3.67    2.28
   2   0   4  758.32   21.04
   2   0   5    0.56    1.83
   2   0   6   40.91    5.94
   2   0   6   38.17    5.39
   2   0   7    1.87    2.89
   2   0   8 1584.74   39.08
   2   0   9    6.10    6.76
   2   0   9    9.61    6.69
   2   0  10   57.26   10.60
   2   0  10   59.57    9.17
   2   0  11    0.68    3.10
   2   0  11   -4.58    4.53
   2   0  11   -0.04    3.10
   2   0  12 1016.97   36.74
   2   0  12  993.42   36.28
   2   0  12  949.39   37.58
   2   0  13    1.11    4.50
   2   0  13    1.25    2.78
   2   0  13   -1.41    3.52
   2   0  14   20.33    6.27
   2   0  14   20.24    6.14
   2   0  14   20.76    6.79
   2   0  15    0.01    3.68
   2   0  15    1.23    4.24
   2   0  16   55.11   11.30
   2   0  16   56.92   10.35
   2   0  17   -3.45    3.64
   2   0  17    4.31    5.12
   2   0  18  173.32   18.30
   2   0  18  153.62   19.28
   2   0  19    1.40    3.64
   2   0  19   -3.82    4.61
   2   0  20  101.84   17.13
   2   0  20  113.31   15.32
   2   0  21   -0.79    4.12
   2   0  21   -6.42    5.54
   2   0  22   -0.90    3.54
   2   0  22   -3.11    6.02
   2   0  23    0.46    3.87
   2   0  24   39.85   10.55
   2   0  25   -1.77    1.94
   2   0  26   17.79    3.13
   2   0  27   -1.29    2.26
   2   0  28   66.27    6.26
   2   0  29    1.80    2.05
   2   0  30  303.41   12.91
   2   0  31   -0.32    2.19
   2   0  32   23.77    4.17
   2   0  33   -0.05    1.99
   2   0  34    4.72    2.14
   2   0  35   -0.24    2.21
   2   0  36    3.70    1.80
   2   0  37   -1.88    1.75
   2   0  38   -1.37    1.53
   2   0  39    1.12    1.38
   2   0  40    1.74    1.26
  -2   1  42    4.45    1.26
  -2  -1  42    1.50    1.06
  -2  -1  41    0.66    1.08
  -2   1  41    0.29    1.06
  -2   1  41   -0.30    1.12
  -2   1  40    8.52    1.77
  -2   1  40   15.74    2.34
  -2  -1  40   12.40    2.12
  -2  -1  39    0.77    1.45
  -2   1  39    9.10    2.06
  -2  -1  38    1.44    1.53
  -2   1  38    9.30    2.33
  -2  -1  37    9.18    2.32
  -2   1  37    9.81    2.30
  -2   1  36   81.05    6.18
  -2  -1  36   86.35    6.47
  -2  -1  35   47.95    5.04
  -2   1  35   46.61    4.92
  -2   1  34    5.47    2.36
  -2  -1  34    1.63    2.27
  -2   1  33    9.24    2.51
  -2  -1  33    5.21    2.76
  -2   1  32    4.93    2.25
  -2  -1  32    6.86    2.94
  -2  -1  31    4.47    2.92
  -2   1  31    0.10    2.19
  -2   1  30    3.93    1.98
  -2  -1  30    3.36    2.27
  -2   1  29    1.24    2.32
  -2   1  28    4.03    2.40
  -2   1  27   20.00    3.42
  -2   1  27   18.41    4.19
  -2  -1  27   17.05    4.15
  -2  -1  26    7.53    9.03
  -2   1  26   13.36    9.34
  -2  -1  26   11.87    3.16
  -2  -1  25   -2.23    8.68
  -2   1  25   11.07    9.04
  -2   1  24   97.09   20.18
  -2  -1  24   73.24   18.88
  -2   1  23   18.97   12.21
  -2  -1  23   25.79   11.27
  -2   1  22  424.37   39.47
  -2  -1  22  437.78   41.28
  -2   1  21  266.26   29.74
  -2  -1  21  265.64   31.06
  -2   1  20  897.43   54.45
  -2  -1  20  863.78   54.91
  -2  -1  20  914.35   38.28
  -2   1  19  355.80   33.88
  -2  -1  19  346.42   34.74
  -2  -1  19  364.59   24.15
  -2   1  18  197.69   24.51
  -2  -1  18  180.84   24.10
  -2  -1  18  195.27   16.56
  -2   1  18  219.48   16.48
  -2  -1  17  448.99   24.35
  -2   1  17  400.24   33.75
  -2   1  17  447.70   22.64
  -2  -1  16   11.72    4.64
  -2   1  16   10.00    4.30
  -2   1  16   10.65    8.01
  -2   1  15  198.01   23.24
  -2   1  15  208.71   14.08
  -2  -1  15  198.05   15.27
  -2   1  14    8.55    3.60
  -2   1  14    6.47    4.99
  -2  -1  14    8.56    2.69
  -2  -1  13   39.40    7.34
  -2   1  13   38.64    5.93
  -2   1  13   33.68    8.97
  -2  -1  13   39.37    6.46
  -2   1  12  132.52   15.66
  -2  -1  12  141.89   13.66
  -2   1  12  130.13    9.86
  -2  -1  12  144.00   12.05
  -2  -1  11   15.15    5.26
  -2   1  11   16.22    3.72
  -2   1  11   11.66    7.19
  -2  -1  11   15.92    4.28
  -2  -1  10  193.05   13.68
  -2  -1  10  201.73   12.35
  -2   1  10  198.47   17.52
  -2   1  10  202.26   10.44
  -2   1  10  192.05   14.33
  -2  -1   9  371.62   18.33
  -2   1   9  373.12   13.19
  -2  -1   9  360.49   15.35
  -2  -1   8   76.82    8.53
  -2  -1   8   76.36    6.76
  -2   1   8   75.00    8.31
  -2   1   8   73.48    5.37
  -2  -1   7  453.40   15.55
  -2   1   7  528.55   12.96
  -2  -1   7  465.95   19.00
  -2   1   7  506.88   21.60
  -2  -1   6   55.45    5.08
   2   1  -6   42.30    3.83
  -2  -1   6   51.54    6.01
  -2  -1   6   48.85    6.74
  -2   1   6   56.43    6.55
  -2   1   6   53.08    3.50
  -2   1   6   60.77    8.51
  -2   1   5  109.07    4.20
   2   1  -5  121.66    6.93
  -2  -1   5  117.40    8.69
  -2  -1   5  107.62    9.00
  -2  -1   5  114.55    6.88
  -2   1   5  124.43    9.84
  -2   1   5  112.49    8.80
  -2  -1   4    8.78    2.17
  -2  -1   4    6.43    2.69
  -2   1   4   13.22    3.72
   2   1  -4   14.43    3.40
  -2  -1   3   11.10    2.69
   2   1  -3   11.18    3.49
  -2  -1   3   11.41    3.27
  -2   1   3   12.14    4.09
  -2   1   2  211.15   10.24
  -2   1   2  220.41   10.02
  -2  -1   2  211.07    8.38
  -2   1   1   15.39    2.58
   2  -1  -1   16.53    2.02
   2  -1   0   76.30    4.90
  -2   1   0   70.61    4.79
   2   1   1  201.19   10.40
   2  -1   1  197.56    9.11
  -2   1  -1  200.36    7.42
   2  -1   2  156.30    8.69
   2  -1   2  158.25    8.81
   2  -1   3   77.30    6.20
   2  -1   3   70.80    6.51
   2  -1   4   55.16    5.57
   2   1   4   55.45    6.64
   2   1   5  234.88   13.19
   2   1   5  216.96   13.88
   2  -1   5  216.79   11.38
   2   1   6    2.47    3.33
   2  -1   6    1.32    1.89
   2   1   6    9.66    3.89
   2   1   7  272.35   17.90
   2  -1   7  245.33   13.71
   2   1   7  225.31   14.66
   2   1   8  582.53   25.70
   2   1   8  561.17   22.99
   2  -1   8  547.35   20.42
   2  -1   8  553.64   23.43
   2   1   9  681.47   26.61
   2   1   9  716.16   29.58
   2  -1   9  664.09   23.90
   2  -1   9  664.90   27.23
   2  -1   9  665.08   27.78
   2  -1  10 1265.06   38.53
   2   1  10 1283.80   37.92
   2  -1  10 1226.24   38.77
   2   1  10 1284.70   40.09
   2  -1  11  864.79   34.12
   2  -1  11  851.03   33.36
   2   1  11  892.27   32.68
   2   1  11  854.99   33.38
   2   1  12  316.84   22.40
   2   1  12  313.53   20.74
   2   1  12  325.92   21.40
   2  -1  12  346.73   21.70
   2  -1  12  327.06   20.11
   2  -1  12  308.20   21.71
   2  -1  13  210.69   18.63
   2  -1  13  221.92   18.15
   2   1  13  213.09   19.02
   2   1  13  230.72   18.25
   2  -1  13  229.34   17.76
   2   1  13  222.01   17.97
   2   1  14   14.77    4.69
   2  -1  14    9.00    5.31
   2  -1  14   13.17    5.36
   2   1  14   19.86    5.85
   2  -1  14   20.86    6.59
   2   1  14   16.24    5.43
   2   1  15    5.29    3.72
   2  -1  15   -0.04    3.30
   2  -1  15    9.99    5.11
   2   1  15    2.43    3.59
   2   1  16   80.94   12.93
   2  -1  16   85.96   13.42
   2  -1  16   98.84   13.27
   2   1  16   93.38   12.55
   2  -1  17   56.65   11.65
   2   1  17   66.05   10.75
   2  -1  17   69.13   11.80
   2   1  17   64.48   12.07
   2   1  18  112.81   16.57
   2  -1  18  114.53   16.88
   2   1  18  108.21   14.58
   2  -1  18  115.39   16.15
   2   1  19    2.68    4.39
   2   1  19   -3.50    5.56
   2  -1  19   -0.25    4.27
   2  -1  19    1.55    3.32
   2   1  20  764.98   40.23
   2  -1  20  730.00   44.87
   2  -1  20  718.05   41.57
   2   1  20  736.71   45.08
   2   1  21  150.80   21.55
   2  -1  21  161.84   19.39
   2   1  21  176.29   20.11
   2  -1  22   36.26   10.27
   2   1  22   51.40   12.67
   2   1  22   46.00    9.76
   2   1  23    1.24    4.65
   2  -1  23    5.10    5.28
   2   1  23    3.95    5.57
   2  -1  24   11.73    6.05
   2   1  24    4.28   10.26
   2   1  25    4.73    2.24
   2   1  25   17.49   11.73
   2  -1  25    7.15    2.68
   2   1  26  134.16    8.32
   2  -1  26  128.31    8.25
   2  -1  27   78.78    6.72
   2   1  27   86.28    7.00
   2   1  28  103.63    7.41
   2  -1  28  105.37    7.67
   2  -1  29    6.45    2.49
   2   1  29    8.36    2.46
   2  -1  30   52.46    5.59
   2   1  30   56.46    5.54
   2   1  31   13.43    3.47
   2  -1  31   13.65    3.41
   2   1  32   26.85    4.19
   2  -1  32   34.59    4.41
   2   1  33   32.69    4.46
   2  -1  33   32.66    4.51
   2   1  34   11.87    3.10
   2  -1  34    9.42    2.62
   2  -1  35    6.40    2.21
   2   1  35    1.07    1.76
   2  -1  36   44.03    4.33
   2   1  36   45.91    4.57
   2   1  37   45.14    4.30
   2  -1  37   43.78    4.24
   2  -1  38   18.85    2.85
   2   1  38   21.29    2.78
   2   1  39    8.20    1.81
   2  -1  39    8.53    1.80
   2   1  40    5.93    1.45
   2  -1  40    4.75    1.57
  -2  -2  42   -0.43    0.95
  -2   2  41    6.32    1.49
  -2  -2  41    7.91    1.85
  -2   2  41    7.99    1.63
  -2  -2  40    0.16    1.31
  -2   2  40    2.18    1.42
  -2   2  40    1.34    1.10
  -2  -2  39   50.30    4.14
  -2   2  39   54.38    4.32
  -2  -2  38   -1.42    1.81
  -2   2  38   -0.43    1.73
  -2  -2  37   13.26    2.79
  -2   2  37   17.07    3.04
  -2   2  36   11.13    2.76
  -2  -2  36    6.04    2.73
  -2   2  35   21.73    3.67
  -2  -2  35   18.12    3.54
  -2   2  34    1.09    1.85
  -2  -2  34    1.88    2.77
  -2  -2  33    0.75    2.08
  -2   2  33   -1.61    1.84
  -2   2  32   45.29    4.97
  -2  -2  32   42.77    5.22
  -2  -2  31   17.33    3.68
  -2   2  31   16.78    3.36
  -2   2  30    8.37    2.77
  -2   2  29  252.87   11.36
  -2  -2  28   71.30    6.70
  -2   2  28   68.76    6.03
  -2   2  27  132.89    8.05
  -2  -2  27  136.01    9.36
  -2   2  27  141.04    9.54
  -2  -2  27  125.44    9.05
  -2   2  26   48.51    5.64
  -2  -2  26   44.22    5.36
  -2   2  26   46.05    4.80
  -2  -2  26   43.29   15.63
  -2   2  26   49.32   14.53
  -2  -2  25  277.15   35.85
  -2   2  25  275.92   33.82
  -2  -2  24   79.56   19.52
  -2   2  24   77.33   18.11
  -2   2  23   -4.48    8.15
  -2  -2  23    2.14    7.40
  -2  -2  22   39.39   13.72
  -2   2  22   37.47   12.61
  -2   2  21   -0.66    5.74
  -2  -2  21    4.62    9.12
  -2  -2  20    5.32    3.34
  -2   2  20   -1.44    7.72
  -2  -2  20    7.16    7.18
  -2   2  19    9.49    6.61
  -2  -2  19   15.34    6.06
  -2  -2  18    5.99    4.13
  -2   2  18    3.97    6.85
  -2   2  17    6.48    5.78
  -2  -2  17    6.21    4.19
  -2   2  17    6.45    3.39
  -2   2  16  639.40   24.84
  -2  -2  16  631.35   29.18
  -2   2  16  609.27   38.69
  -2   2  15 1265.91   54.52
  -2  -2  15 1291.83   40.63
  -2   2  15 1296.69   34.48
  -2   2  15 1363.18   47.35
  -2   2  14    0.48    1.95
  -2   2  14   -1.41    6.97
  -2   2  14    2.54    2.88
  -2  -2  14    3.36    3.30
  -2  -2  14    2.81    2.67
  -2  -2  13   66.01    9.06
  -2  -2  13   65.27    8.67
  -2   2  13   61.44   12.29
  -2   2  13   72.35   10.35
  -2   2  13   74.27    7.46
  -2  -2  12   31.80    6.03
  -2   2  12   34.31    5.30
  -2   2  12   35.39   10.91
  -2  -2  12   28.18    5.75
  -2   2  12   35.61    7.52
  -2   2  11  376.87   14.90
  -2  -2  11  360.05   18.46
  -2   2  11  353.91   20.61
  -2  -2  11  365.72   19.75
  -2   2  11  347.62   24.57
  -2  -2  10   13.95    4.67
  -2   2  10   15.91    5.22
  -2  -2  10   10.64    3.37
  -2   2  10   17.21    6.86
  -2   2  10   15.65    3.08
  -2   2   9 2309.05   30.94
  -2  -2   9 2262.65   45.71
  -2  -2   9 2203.07   41.78
  -2   2   9 2250.57   45.12
  -2   2   8  220.42    8.66
  -2  -2   8  212.30   12.56
  -2   2   8  214.09   13.10
  -2  -2   8  210.28   13.58
  -2   2   7  129.03    5.77
  -2  -2   7  122.85   10.77
  -2  -2   7  120.39    9.48
  -2   2   7  129.96    9.79
  -2  -2   6  409.30   15.47
  -2   2   6  421.29   15.62
  -2   2   6  429.10    8.37
  -2   2   5  366.57   13.25
   2   2  -5  342.80   14.04
  -2  -2   5  375.95   14.00
  -2  -2   4   37.20    4.53
   2   2  -4   43.82    5.41
  -2  -2   4   49.35    5.05
   2   2  -3    7.79    4.17
  -2  -2   3    5.61    2.19
  -2  -2   3    5.83    2.42
  -2   2   3   13.43    3.81
  -2   2   2   43.10    4.97
   2  -2  -2   35.37    2.47
   2   2  -2   48.62    7.21
  -2  -2   2   39.04    3.38
  -2   2   1   35.98    4.22
   2   2  -1   32.69    5.57
   2  -2  -1   31.95    2.91
  -2   2   0  211.58    8.82
   2  -2   0  198.08    8.37
   2  -2   1  668.32   16.97
  -2   2  -1  682.40   13.84
   2  -2   2    7.29    2.25
   2   2   3 1053.53   31.21
   2  -2   3 1003.72   24.59
   2   2   4   23.93    7.25
   2   2   4   28.03    6.04
   2  -2   4   10.70    3.19
   2   2   5  426.25   18.79
   2  -2   5  449.29   16.28
   2   2   5  454.24   21.92
   2   2   6  119.62   11.67
   2  -2   6  131.87    9.83
   2  -2   6  126.22    8.96
   2   2   6  142.57   10.68
   2   2   7  165.06   12.30
   2  -2   7  146.22   11.64
   2   2   7  176.53   16.03
   2  -2   7  168.95   11.39
   2  -2   8  233.56   13.17
   2  -2   8  234.49   15.52
   2   2   8  222.77   16.43
   2  -2   8  217.74   14.63
   2   2   8  225.63   14.76
   2  -2   9  184.78   15.12
   2   2   9  188.18   18.34
   2  -2   9  168.23   13.73
   2   2   9  169.59   13.07
   2  -2   9  179.41   12.43
   2   2  10  609.14   25.95
   2  -2  10  588.20   22.70
   2   2  10  587.54   28.37
   2  -2  10  601.19   27.03
   2  -2  10  566.65   26.15
   2  -2  11 2023.58   51.83
   2  -2  11 1983.42   43.21
   2  -2  11 2050.41   52.41
   2   2  11 1981.30   48.54
   2   2  11 2016.48   53.36
   2  -2  12  148.98   14.93
   2   2  12  149.04   13.92
   2   2  12  167.74   17.96
   2  -2  12  146.64   14.71
   2   2  13  487.33   27.61
   2  -2  13  457.40   26.76
   2  -2  13  451.51   26.90
   2   2  13  457.59   28.17
   2   2  13  452.93   24.68
   2  -2  14   86.59   12.78
   2   2  14   97.00   11.98
   2  -2  14   84.40   10.95
   2   2  14   83.30   12.31
   2   2  14   75.67   11.72
   2  -2  14   72.53   10.93
   2  -2  15   46.27   13.28
   2  -2  15   39.76   12.72
   2   2  15   -4.58    6.15
   2   2  15    2.71    3.07
   2   2  15   -1.68    3.65
   2  -2  16   31.13    8.68
   2   2  16   38.81    8.31
   2  -2  16   42.74    9.25
   2   2  16   34.03    8.57
   2   2  17   76.24   13.20
   2  -2  17   73.18   12.88
   2   2  17   84.22   12.48
   2  -2  17   83.25   12.69
   2  -2  18   45.61   10.02
   2   2  18   48.94    9.56
   2  -2  18   33.69   10.02
   2   2  18   55.51   12.03
   2   2  19  857.51   40.78
   2  -2  19  906.65   45.47
   2  -2  19  864.99   46.69
   2   2  19  823.06   46.51
   2  -2  20  292.67   26.91
   2   2  20  278.32   23.99
   2   2  20  259.23   27.07
   2   2  21  656.55   43.92
   2  -2  21  685.08   41.42
   2   2  21  645.94   37.88
   2   2  22  152.88   18.87
   2   2  22  136.74   20.99
   2  -2  22  143.36   19.42
   2   2  23   61.99   18.47
   2  -2  23   62.11   13.00
   2   2  23   58.75   11.66
   2   2  23   49.04   13.05
   2  -2  24   44.48   11.59
   2   2  24   27.03   11.61
   2   2  24   36.26   12.01
   2  -2  25   10.30    2.84
   2   2  25   12.09    3.02
   2   2  25   10.35   10.04
   2  -2  25    2.82    5.52
   2  -2  25   12.35    3.34
   2  -2  26    2.67    2.22
   2   2  26    5.69    2.51
   2  -2  27   22.15    3.91
   2   2  27   20.92    3.90
   2   2  28    5.97    2.84
   2  -2  28    4.78    2.46
   2   2  29  106.28    7.67
   2  -2  29  105.56    7.87
   2   2  30   16.12    3.51
   2  -2  30   11.44    3.13
   2  -2  31  101.34    7.61
   2   2  31   94.71    7.17
   2  -2  32   35.88    4.72
   2   2  32   44.12    5.16
   2  -2  33    0.74    2.21
   2   2  33    4.31    2.63
   2  -2  34    0.28    2.05
   2   2  34    5.01    2.46
   2  -2  35   -3.77    2.48
   2   2  35   -4.16    2.05
   2  -2  36    5.27    1.88
   2   2  36    4.52    1.89
   2   2  37   -2.04    1.95
   2  -2  37   -1.65    1.90
   2  -2  38    1.24    1.41
   2   2  38    0.13    1.39
   2   2  39    1.87    1.36
   2  -2  39    0.52    1.25
   2  -2  40    5.80    1.59
   2   2  40    4.58    1.44
  -2  -3  42   -0.30    0.90
  -2   3  41    2.41    1.22
  -2  -3  41    1.94    1.20
  -2   3  41    3.54    1.14
  -2   3  40    1.17    1.12
  -2  -3  40    1.47    1.41
  -2   3  40    0.53    1.11
  -2   3  39   -0.13    1.59
  -2   3  39   -0.49    1.38
  -2  -3  39   -3.35    2.09
  -2   3  38   -1.20    1.54
  -2  -3  38   -4.22    2.21
  -2  -3  37   46.92    4.77
  -2   3  37   51.60    4.60
  -2   3  36    2.82    1.91
  -2  -3  36    3.93    2.19
  -2   3  35   38.90    4.28
  -2  -3  35   38.16    4.64
  -2   3  34   -2.00    2.18
  -2  -3  34   -5.71    2.78
  -2  -3  33   30.97    4.27
  -2   3  33   35.17    4.35
  -2   3  32   -3.75    2.36
  -2  -3  32    3.66    2.38
  -2   3  31    1.72    1.89
  -2   3  30   21.14    3.84
  -2  -3  29   68.73    7.02
  -2   3  29   80.12    6.57
  -2   3  28    6.12    2.60
  -2  -3  28    6.20    2.80
  -2   3  27   62.19    5.88
  -2   3  27   64.54    6.43
  -2  -3  27   59.36    6.45
  -2  -3  27   51.72    5.84
  -2   3  26    8.12    2.56
  -2  -3  26    9.77    3.22
  -2   3  26   12.83    3.37
  -2   3  26   16.41    9.05
  -2   3  25    2.26    6.02
  -2  -3  25   -1.40    8.44
  -2   3  24   -1.81    9.89
  -2  -3  24  -13.67   12.41
  -2  -3  23   39.48   14.56
  -2   3  23   46.32   14.11
  -2  -3  22   89.29   20.62
  -2   3  22   92.69   19.01
  -2  -3  21  263.22   22.98
  -2   3  21  242.94   28.58
  -2  -3  21  236.17   30.68
  -2   3  20  160.53   22.44
  -2  -3  20  163.01   17.33
  -2   3  19   14.95    7.21
  -2  -3  19   24.61    7.27
  -2  -3  18  238.80   19.93
  -2   3  18  210.55   24.88
  -2  -3  17 1499.05   48.93
  -2   3  17 1496.95   54.43
  -2   3  17 1434.84   60.49
  -2   3  16    6.87    4.45
  -2   3  16    7.18    2.61
  -2   3  16    2.03    5.10
  -2  -3  16   10.12    5.41
  -2  -3  15   85.05   10.87
  -2   3  15   87.82    8.74
  -2   3  15   88.72   12.50
  -2  -3  15   81.33   10.68
  -2   3  15   76.47   13.61
  -2   3  14    4.38    2.54
  -2  -3  14    8.87    3.01
  -2   3  14    5.34    5.37
  -2  -3  14    3.45    3.27
  -2   3  14    3.23    2.87
  -2   3  13   68.12   12.22
  -2   3  13   71.14   10.45
  -2   3  13   74.05    7.32
  -2  -3  13   77.61    9.98
  -2  -3  13   72.92    9.36
  -2   3  12  171.33   10.50
  -2  -3  12  159.35   13.74
  -2  -3  12  158.19   13.44
  -2   3  12  175.11   15.28
  -2   3  12  182.93   18.71
  -2   3  11    6.26    2.17
  -2  -3  11    9.61    4.39
  -2   3  11    7.55    3.64
  -2  -3  11    7.50    3.65
  -2   3  11    1.85    4.12
  -2   3  10  254.96   11.03
  -2   3  10  269.30   20.39
  -2   3  10  258.45   16.60
  -2  -3  10  272.58   16.38
  -2  -3  10  259.64   16.82
  -2   3   9   16.75    2.87
  -2  -3   9   16.09    4.65
  -2  -3   9   16.42    4.50
  -2   3   9   15.95    4.52
  -2   3   9   16.61    5.89
  -2   3   8 3224.43   32.24
  -2  -3   8 3160.12   51.43
  -2   3   8 3143.79   50.32
  -2  -3   7 3908.28   55.26
  -2   3   7 3946.38   52.11
  -2  -3   6   26.65    4.77
  -2   3   6   29.01    4.22
  -2  -3   5  129.47    9.24
  -2   3   5  124.49    7.81
  -2   3   4   28.05    3.43
  -2  -3   4   27.48    4.57
   2   3  -4   25.43    5.25
   2   3  -3    6.27    2.79
  -2   3   3    7.93    1.42
  -2  -3   3    9.69    2.46
   2  -3  -3    8.20    1.26
  -2  -3   2   68.13    6.97
  -2  -3   2   61.41    3.51
   2   3  -2   65.61    7.84
   2  -3  -2   58.88    3.82
   2   3  -1  479.45   21.34
   2  -3  -1  469.46   12.47
   2  -3   0  107.99    6.76
   2   3   0  106.49   11.00
   2  -3   1  498.07   16.09
   2  -3   2  563.29   18.36
   2  -3   2  582.25   11.99
   2  -3   3  464.29   13.20
   2  -3   3  460.82   17.87
   2   3   3  477.34   22.96
   2  -3   4  148.19   10.83
   2  -3   4  135.97    8.23
   2   3   4  127.36   12.18
   2  -3   5   13.01    2.93
   2   3   5   11.39    3.38
   2   3   5   11.89    5.72
   2  -3   6    7.69    3.36
   2   3   6   10.16    4.09
   2   3   6   13.68    6.83
   2   3   7  711.80   25.97
   2  -3   7  684.05   23.91
   2   3   7  686.83   30.25
   2  -3   7  708.79   22.25
   2   3   8  501.44   22.22
   2   3   8  497.30   26.25
   2  -3   8  501.81   21.73
   2  -3   8  493.55   19.43
   2  -3   8  510.05   23.94
   2   3   9 1059.97   33.54
   2  -3   9 1048.29   33.62
   2  -3   9 1035.70   35.66
   2   3   9 1037.49   38.81
   2  -3   9 1063.01   29.08
   2   3  10  224.55   18.90
   2   3  10  233.05   16.48
   2  -3  10  306.76   17.18
   2  -3  10  313.43   20.72
   2  -3  10  299.12   19.24
   2  -3  11 1204.33   33.33
   2  -3  11 1131.40   38.67
   2   3  11 1150.80   43.26
   2  -3  11 1172.80   40.48
   2   3  11 1132.34   37.00
   2  -3  12  878.02   29.10
   2  -3  12  873.98   36.46
   2   3  12  878.96   38.87
   2   3  12  826.17   32.89
   2  -3  12  877.69   35.56
   2  -3  13  135.70   15.21
   2  -3  13  133.10   14.75
   2   3  13  140.71   16.57
   2  -3  13  123.26   11.66
   2   3  13  138.28   13.86
   2  -3  14  413.78   26.76
   2   3  14  419.07   24.74
   2  -3  14  418.96   26.89
   2   3  14  410.46   28.23
   2   3  15  140.36   15.32
   2   3  15  148.36   17.41
   2  -3  15  154.11   17.05
   2   3  15  152.36   17.52
   2  -3  15  153.66   17.10
   2  -3  16   49.25   10.37
   2   3  16   54.82   10.51
   2   3  16   67.19   13.97
   2  -3  16   46.39    9.84
   2   3  17  124.06   17.10
   2  -3  17  125.95   16.75
   2  -3  17  129.43   16.43
   2   3  17  132.34   15.29
   2   3  18   93.29   15.72
   2   3  18  111.45   14.56
   2  -3  18  103.45   15.62
   2   3  19  305.35   24.32
   2  -3  19  309.88   27.22
   2   3  19  306.74   28.29
   2  -3  20   26.05    9.34
   2   3  20   14.58    8.61
   2   3  20    8.93    4.29
   2   3  21   73.94   18.20
   2   3  21   68.43   15.02
   2  -3  21   75.78   14.20
   2   3  21   69.06   12.47
   2  -3  22    1.56    3.70
   2   3  22    3.34    4.93
   2   3  22    4.92    3.76
   2   3  22   -4.71    8.75
   2  -3  23    4.34    5.45
   2   3  23    0.90    4.98
   2   3  23   15.59   11.80
   2   3  24   41.51   13.15
   2  -3  24   51.88   13.49
   2   3  25  102.36   21.03
   2   3  25   86.92    6.61
   2  -3  25   95.73    7.71
   2  -3  25  103.85   17.75
   2  -3  26   18.65    3.64
   2   3  26   17.71    3.27
   2  -3  26   13.38    3.25
   2  -3  27   13.18    3.28
   2   3  27   17.96    3.62
   2  -3  28   23.68    4.05
   2   3  28   24.08    3.93
   2  -3  29    4.74    2.46
   2   3  29    6.58    2.29
   2  -3  30    1.42    2.16
   2   3  30   -2.05    2.22
   2   3  31   18.25    3.70
   2  -3  31   13.99    2.88
   2  -3  32   19.21    3.84
   2   3  32   18.02    3.51
   2   3  33   -0.43    1.90
   2  -3  33    5.51    2.38
   2  -3  34    7.43    2.62
   2   3  34    4.45    2.14
   2  -3  35    5.25    1.86
   2   3  35   12.91    2.93
   2  -3  36    9.88    2.49
   2   3  36   11.88    2.83
   2  -3  37   39.06    4.02
   2   3  37   41.75    3.95
   2  -3  38    1.69    1.47
   2   3  38    1.46    1.62
   2  -3  39   42.11    3.53
   2   3  39   44.13    3.56
   2   3  40    3.09    1.36
   2  -3  40    2.63    1.33
  -2  -4  41   -1.22    1.19
  -2   4  41   -0.95    0.88
  -2   4  41   -1.75    1.15
  -2   4  40   -3.04    1.19
  -2   4  40   -1.12    0.96
  -2   4  39    1.21    1.44
  -2   4  39   -1.43    1.49
  -2  -4  39    0.46    1.40
  -2   4  38   25.50    3.22
  -2  -4  38   21.83    3.29
  -2   4  38   23.36    2.91
  -2   4  37    1.52    1.85
  -2  -4  37    0.77    1.93
  -2  -4  36    2.43    2.15
  -2   4  36   -0.13    1.89
  -2  -4  35    2.71    2.24
  -2   4  35    2.64    1.82
  -2   4  34    4.43    2.25
  -2  -4  34    1.86    2.46
  -2  -4  33    1.81    2.31
  -2   4  33    4.61    2.30
  -2  -4  32    3.14    2.25
  -2   4  32    5.49    2.60
  -2   4  31    3.47    2.11
  -2   4  30    3.10    2.27
  -2  -4  30   -0.24    2.64
  -2   4  29  228.20   10.72
  -2  -4  29  216.62   12.06
  -2  -4  28    7.36    3.16
  -2   4  28    8.04    2.74
  -2  -4  27   24.06    4.65
  -2  -4  27   27.61    4.53
  -2   4  27   27.54    3.80
  -2   4  27   31.72    5.03
  -2   4  26   51.13    6.09
  -2  -4  26   48.07    5.85
  -2   4  26   45.63    4.63
  -2   4  26   50.57   16.52
  -2  -4  26   57.70   17.86
  -2   4  25   50.10   12.94
  -2  -4  25   61.59   18.95
  -2   4  24    0.11    7.07
  -2  -4  24    0.32    8.28
  -2   4  23  428.32   39.07
  -2  -4  23  442.38   44.15
  -2  -4  22  103.16   21.05
  -2   4  22   99.35   18.25
  -2  -4  22  116.31   16.39
  -2  -4  21   16.36    6.49
  -2   4  21   29.97   10.77
  -2  -4  20    4.21    3.54
  -2   4  20    3.69    5.59
  -2  -4  19   16.64    6.33
  -2   4  19   19.95    8.68
  -2  -4  18  212.76   19.99
  -2   4  18  206.97   23.70
  -2   4  18  217.85   21.51
  -2   4  17  114.65   15.48
  -2   4  17  102.04   16.35
  -2  -4  17  110.78   14.38
  -2  -4  16  257.66   19.20
  -2   4  16  255.42   21.91
  -2   4  16  245.63   24.29
  -2  -4  16  265.12   21.31
  -2   4  15    4.55    2.51
  -2  -4  15    1.02    3.11
  -2   4  15    4.34    3.97
  -2  -4  15    2.61    3.37
  -2   4  15   -0.28    5.23
  -2  -4  14   41.98    7.44
  -2   4  14   46.18    6.04
  -2   4  14   42.13   10.21
  -2  -4  14   42.23    8.08
  -2   4  14   44.64    8.77
  -2  -4  13   60.98    9.05
  -2   4  13   59.50    6.24
  -2   4  13   67.60   11.84
  -2  -4  13   71.34    9.88
  -2   4  13   66.92   10.19
  -2  -4  12  150.12   14.09
  -2   4  12  146.22   13.89
  -2   4  12  152.07   16.63
  -2  -4  12  149.03   13.43
  -2   4  11   42.84    6.91
  -2   4  11   35.58    7.71
  -2  -4  11   44.10    7.46
  -2  -4  11   46.95    7.54
  -2   4  10  651.72   30.90
  -2  -4  10  607.06   25.35
  -2   4  10  622.13   25.56
  -2  -4  10  630.77   26.58
  -2   4   9 1759.21   40.37
  -2  -4   9 1747.35   42.82
  -2   4   9 1820.57   49.45
  -2   4   8 1728.34   46.30
  -2   4   8 1644.51   36.56
  -2  -4   8 1649.74   40.52
  -2   4   7  145.92   10.17
  -2  -4   7  146.20   11.96
  -2   4   7  169.08   14.32
  -2  -4   6  365.19   18.09
  -2   4   6  403.60   21.05
  -2   4   6  394.34   15.41
  -2  -4   5  292.62   15.49
  -2   4   5  290.22   17.41
  -2   4   5  285.48   11.92
   2  -4  -5  260.33    8.17
   2  -4  -4   12.17    1.88
  -2   4   4   18.42    4.88
  -2   4   4   15.15    2.66
  -2  -4   4   15.64    3.81
  -2   4   3 1128.21   17.82
  -2  -4   3 1172.87   30.23
  -2   4   3 1080.43   30.51
   2  -4  -3 1110.73   18.65
   2  -4  -2   22.92    3.30
  -2   4   2   21.01    1.97
   2   4  -2   30.04    7.45
  -2   4   2   27.53    5.45
  -2  -4   2   40.12    6.84
   2  -4  -1  625.11   16.85
   2   4  -1  607.49   27.13
   2  -4   0  239.05   11.37
   2   4   0  228.11   17.20
   2  -4   1  606.44   19.25
   2   4   1  530.92   10.51
   2  -4   2   38.26    5.30
   2  -4   3  978.38   27.29
   2   4   3  971.39   36.05
   2  -4   4  315.46   16.59
   2   4   4  294.72   20.44
   2  -4   5  241.85   12.04
   2   4   5  238.32   18.54
   2  -4   6  282.40   14.46
   2   4   6  268.51   20.44
   2  -4   7   13.37    4.51
   2   4   7   16.91    6.01
   2  -4   7   16.60    4.00
   2   4   7   19.94    4.80
   2  -4   8  459.89   24.11
   2  -4   8  490.11   21.39
   2   4   8  506.46   23.37
   2   4   8  488.31   28.46
   2   4   9   22.99    5.46
   2   4   9   20.24    5.66
   2  -4   9   28.60    5.70
   2  -4   9   33.97    6.58
   2  -4   9   29.33    7.44
   2  -4  10   16.02    5.19
   2   4  10   15.49    7.57
   2  -4  10   15.58    4.14
   2   4  10   15.74    5.48
   2  -4  10   12.66    5.06
   2   4  11   80.00   10.07
   2  -4  11   79.85   10.53
   2  -4  11   79.38   11.63
   2   4  11   81.52   13.48
   2  -4  11   83.52    9.20
   2  -4  12  168.92   15.99
   2   4  12  159.39   14.32
   2  -4  12  174.36   13.39
   2   4  12  165.77   17.94
   2  -4  12  163.31   16.07
   2  -4  13   41.16    8.41
   2   4  13   49.95   10.77
   2  -4  13   55.81   10.13
   2  -4  13   43.39    7.26
   2   4  13   41.33    7.93
   2  -4  14   46.58    7.81
   2   4  14   47.21    8.67
   2   4  14   51.53   11.59
   2  -4  14   47.04   10.31
   2   4  15   -1.38    4.57
   2  -4  15    6.37    5.32
   2   4  15    4.93    3.68
   2   4  16   31.62    9.81
   2   4  16   28.21    6.84
   2  -4  16   30.00    7.92
   2  -4  17    0.83    4.41
   2   4  17   11.70    5.25
   2   4  17    7.68    5.43
   2   4  18  698.30   36.13
   2   4  18  713.03   42.56
   2  -4  18  776.93   42.30
   2   4  19  303.64   32.71
   2   4  19  298.72   28.31
   2  -4  19  295.21   27.20
   2   4  19  292.28   23.84
   2   4  20  116.70   15.24
   2  -4  20  124.97   18.25
   2   4  20  100.09   18.80
   2   4  20  128.38   20.01
   2  -4  21   56.28   12.88
   2   4  21   62.21   14.66
   2   4  21   56.27   17.13
   2   4  21   57.95   11.38
   2   4  22    3.06    7.68
   2  -4  22   12.27    7.33
   2   4  22    3.45    4.73
   2   4  23  402.58   40.89
   2  -4  23  448.46   37.55
   2   4  23  418.62   38.03
   2  -4  24   87.82   16.55
   2   4  24   96.37   20.64
   2   4  25  115.69    7.62
   2  -4  25  110.80   19.51
   2   4  25  103.04   19.93
   2  -4  25  112.73    8.53
   2   4  26    3.82    2.08
   2  -4  26    4.48    2.37
   2  -4  27   17.87    3.56
   2  -4  27   10.95    3.53
   2   4  27   15.60    3.33
   2   4  28    3.42    2.28
   2  -4  28    4.22    2.58
   2   4  29  104.06    7.52
   2  -4  29   99.06    7.75
   2  -4  30   41.03    5.08
   2   4  30   36.14    4.49
   2  -4  31   14.68    3.37
   2   4  31   24.14    3.94
   2  -4  32   10.15    2.83
   2   4  32   12.50    3.24
   2  -4  33    2.91    2.32
   2   4  33    0.09    1.99
   2  -4  34    8.23    2.56
   2   4  34   11.86    3.05
   2  -4  35    3.90    1.84
   2   4  35    5.14    2.51
   2   4  36    1.22    1.50
   2  -4  36   -1.02    2.04
   2  -4  37    0.76    1.42
   2   4  37    2.39    1.57
   2   4  38    1.82    1.53
   2  -4  38    2.83    1.46
   2  -4  39    1.31    1.18
   2   4  39   -0.39    1.25
   2   4  40   -0.62    1.15
   2  -4  40    4.10    1.33
  -2   5  41    8.66    1.47
  -2  -5  41    7.73    1.77
  -2   5  40   -0.77    1.09
  -2  -5  40   -0.70    1.43
  -2  -5  39    2.54    1.77
  -2   5  39    2.33    1.13
  -2   5  39    6.38    1.79
  -2  -5  38    4.98    2.10
  -2   5  38    5.98    1.67
  -2   5  38    3.43    1.43
  -2   5  37    4.03    1.85
  -2   5  37    2.65    1.39
  -2   5  36   34.73    3.99
  -2  -5  36   31.27    4.10
  -2  -5  35    9.07    3.06
  -2   5  35   11.11    2.47
  -2  -5  34    4.62    2.83
  -2   5  34   -0.16    1.98
  -2  -5  33    9.72    3.20
  -2   5  33    4.83    1.93
  -2   5  32    1.98    1.73
  -2   5  31   13.11    3.08
  -2  -5  31   16.42    3.80
  -2  -5  30   -3.77    2.90
  -2   5  30    1.73    1.91
  -2   5  29   62.97    5.59
  -2  -5  29   62.63    6.80
  -2  -5  28   68.11    7.06
  -2   5  28   71.32    6.07
  -2  -5  27   29.80    5.07
  -2   5  27   34.07    4.25
  -2   5  26   -1.34    2.21
  -2  -5  26    3.33    7.36
  -2   5  26    4.33    2.42
  -2  -5  26   -2.43    2.45
  -2  -5  25   29.42   16.42
  -2   5  25   31.34   11.21
  -2  -5  24   24.66   10.17
  -2   5  24   23.18   10.26
  -2   5  23   41.19   12.70
  -2  -5  23   33.94   14.09
  -2   5  22  487.95   40.25
  -2  -5  22  482.71   34.23
  -2   5  21   81.72   17.07
  -2  -5  21   80.13   14.07
  -2  -5  20  191.39   20.59
  -2   5  20  205.27   24.61
  -2   5  19    8.01    5.54
  -2  -5  19    9.87    5.20
  -2   5  19    8.93    5.84
  -2  -5  18  205.61   20.34
  -2   5  18  176.82   22.24
  -2   5  18  220.88   22.05
  -2   5  17    0.91    3.56
  -2   5  17   12.14    6.12
  -2  -5  17    6.69    3.73
  -2   5  16 1246.45   48.15
  -2  -5  16 1212.55   46.64
  -2   5  16 1163.78   52.02
  -2  -5  16 1237.83   42.26
  -2   5  15    4.51    3.86
  -2  -5  15    4.45    2.85
  -2  -5  15    2.68    2.59
  -2   5  15    5.63    5.49
  -2   5  14   93.13   14.16
  -2  -5  14   89.56   11.40
  -2   5  14   97.04   12.66
  -2  -5  14   88.15   12.00
  -2   5  13  341.45   25.25
  -2   5  13  340.00   22.21
  -2  -5  13  322.36   21.99
  -2  -5  13  335.18   20.79
  -2  -5  12    1.21    2.69
  -2   5  12   -2.83    3.72
  -2  -5  12   -1.22    3.03
  -2  -5  11  158.46   13.85
  -2   5  11  149.99   13.58
  -2  -5  11  145.41   13.85
  -2   5  11  160.50   16.13
  -2  -5  10  213.65   16.79
  -2   5  10  207.29   17.63
  -2   5  10  207.95   14.92
  -2  -5   9  527.03   25.04
  -2   5   9  520.86   27.26
  -2   5   9  490.45   21.97
  -2   5   8  915.75   35.30
  -2   5   8  916.32   27.92
  -2  -5   8  932.29   32.44
  -2   5   7   12.28    4.38
  -2   5   7   15.53    3.95
  -2  -5   7   14.34    4.93
  -2   5   6 2698.78   41.24
  -2   5   6 2580.65   55.39
  -2  -5   6 2612.52   51.09
  -2   5   5   -1.39    2.94
   2  -5  -5    0.20    1.48
  -2  -5   5    2.22    3.47
  -2   5   5    0.77    1.63
   2  -5  -4   22.32    3.09
  -2   5   4   29.19    5.74
  -2   5   4   23.76    3.21
  -2  -5   4   33.30    6.72
  -2   5   3    2.25    2.90
   2  -5  -3    5.55    1.89
   2  -5  -2   28.60    4.02
   2  -5  -1  268.88   12.82
   2   5   0 1532.57   46.47
   2  -5   0 1494.47   31.97
   2   5   1  111.35    4.64
   2  -5   1  124.99    9.91
   2   5   2   30.08    3.50
   2  -5   2   29.64    4.87
   2   5   3  498.70   16.89
   2  -5   3  485.21   20.83
   2   5   4  137.04   10.79
   2  -5   4  145.74   13.05
   2   5   4  136.22   16.81
   2   5   5 9839.44  127.69
   2  -5   5 9999.00  103.37
   2   5   5 9933.46   94.85
   2  -5   6  867.59   31.79
   2   5   6  840.62   38.12
   2  -5   7   55.93    8.96
   2   5   7   48.53   12.53
   2  -5   8   37.12    8.06
   2   5   8   29.99    7.64
   2   5   9  131.95   16.00
   2  -5   9  124.39   13.38
   2   5  10 1150.11   47.27
   2  -5  10 1198.20   42.98
   2  -5  10 1226.62   34.12
   2  -5  11    5.44    3.03
   2   5  11    1.46    5.39
   2  -5  11    2.72    3.75
   2   5  12  269.21   23.66
   2  -5  12  255.02   21.44
   2  -5  12  269.96   17.12
   2  -5  13   18.27    6.81
   2  -5  13   14.00    4.34
   2   5  13   22.44    6.07
   2  -5  14   35.16    7.08
   2   5  14   28.55    6.74
   2  -5  14   34.26    9.11
   2   5  15  585.61   30.74
   2  -5  15  609.20   35.71
   2  -5  16   56.17   12.06
   2   5  16   42.85   10.13
   2   5  16   44.73    9.10
   2   5  16   39.96   11.02
   2   5  17   12.91    5.35
   2   5  17   17.95    6.99
   2  -5  17   11.24    5.74
   2   5  18   14.98    9.13
   2   5  18   14.02    7.36
   2  -5  18   14.23    6.37
   2   5  19   -3.02    5.62
   2  -5  19    5.76    5.62
   2   5  19   -1.23    3.98
   2   5  20  130.71   19.52
   2   5  20  119.89   20.95
   2  -5  20  119.11   19.63
   2   5  21   39.21   13.53
   2   5  21   48.73   13.10
   2  -5  21   41.95   11.17
   2  -5  22  133.03   20.22
   2   5  22  113.09   19.79
   2   5  22  127.65   22.24
   2   5  23    0.75    6.93
   2   5  23    6.94    6.84
   2  -5  23   -4.50    6.01
   2  -5  24   37.42   10.37
   2   5  24   31.48    4.01
   2   5  24   24.48   11.67
   2  -5  25    3.62    3.68
   2   5  25    0.38    1.89
   2  -5  25   -0.93    2.19
   2   5  26    4.15    2.02
   2  -5  26    7.35    3.16
   2  -5  27    4.26    2.38
   2   5  27    0.67    1.94
   2  -5  28   -0.30    2.05
   2  -5  28    0.31    2.07
   2   5  28   -4.42    2.38
   2  -5  29    9.10    2.76
   2   5  29   11.38    3.17
   2  -5  30   24.40    4.16
   2   5  30   27.13    3.96
   2  -5  31   94.33    7.47
   2   5  31   92.97    6.90
   2  -5  32   72.34    6.33
   2   5  32   74.71    6.29
   2   5  33   21.14    3.42
   2  -5  33   20.84    3.51
   2  -5  34   31.44    4.19
   2   5  34   26.37    3.90
   2   5  35    0.37    1.64
   2  -5  35   -0.10    1.70
   2  -5  36   13.09    2.89
   2   5  36   12.64    2.41
   2   5  37   -1.55    1.61
   2  -5  37    0.98    1.52
   2   5  38   28.70    3.16
   2  -5  38   24.89    3.04
   2   5  39    3.40    1.36
   2  -5  39    0.65    1.12
   2   5  40    4.16    1.24
   2  -5  40    4.47    1.33
  -2  -6  41    4.95    1.47
  -2  -6  40   -0.61    1.22
  -2   6  40    1.08    0.84
  -2   6  40   -0.29    0.96
  -2   6  39    2.00    1.35
  -2  -6  39    0.70    1.44
  -2   6  39   -0.70    1.10
  -2   6  38    4.80    1.75
  -2   6  38    6.24    2.02
  -2  -6  38    3.60    1.82
  -2   6  37    1.99    1.31
  -2  -6  37   -0.11    1.85
  -2   6  37    2.39    1.75
  -2  -6  36   46.96    5.02
  -2   6  36   48.10    4.28
  -2   6  36   48.97    4.34
  -2  -6  35    5.70    2.70
  -2   6  35    3.80    2.20
  -2   6  34    6.12    2.28
  -2  -6  34    5.79    2.72
  -2   6  33    5.87    2.18
  -2   6  32   38.69    4.54
  -2  -6  32   37.92    5.34
  -2  -6  31   35.61    5.30
  -2   6  31   38.97    4.53
  -2   6  30   62.91    5.78
  -2  -6  30   57.25    6.64
  -2  -6  29   13.93    3.85
  -2   6  29   15.35    2.91
  -2  -6  28  143.07    9.91
  -2   6  28  139.56    8.10
  -2   6  27   33.14    4.16
  -2  -6  27   30.94    4.98
  -2   6  26   20.74    3.48
  -2  -6  26   22.01    4.44
  -2   6  25    1.87    2.44
  -2   6  25    9.38    6.93
  -2  -6  25    1.64    2.10
  -2  -6  25   -3.40    8.52
  -2  -6  24   84.38   21.49
  -2   6  24   78.65   16.96
  -2   6  23  257.77   30.02
  -2  -6  23  303.73   38.35
  -2  -6  23  277.40   27.66
  -2   6  22   15.82    9.75
  -2  -6  22   29.15    9.70
  -2   6  21  349.00   32.85
  -2  -6  21  362.44   30.13
  -2   6  20   85.28   16.24
  -2   6  20   79.45   14.60
  -2  -6  20   87.57   14.51
  -2   6  19   56.99   13.41
  -2   6  19   51.72   11.53
  -2  -6  19   53.81   11.28
  -2  -6  18  100.95   14.90
  -2   6  18   92.03   16.74
  -2   6  18  108.82   15.59
  -2   6  17    7.89    3.39
  -2  -6  17    6.67    3.94
  -2   6  17   12.47    7.83
  -2   6  16   -5.05    6.49
  -2   6  16    3.42    4.07
  -2  -6  16   -0.10    3.22
  -2  -6  15   14.86    6.28
  -2   6  15   10.11    5.62
  -2   6  15   12.68    6.78
  -2  -6  15    7.11    3.23
  -2   6  14   59.85   11.41
  -2  -6  14   57.77    9.25
  -2   6  14   59.50   10.00
  -2  -6  14   52.66    9.83
  -2  -6  13  310.75   20.41
  -2   6  13  309.94   21.35
  -2  -6  13  306.81   22.68
  -2   6  13  311.10   24.98
  -2  -6  12   21.96    5.82
  -2   6  12   19.62    6.07
  -2   6  12   24.46    8.09
  -2  -6  12   18.11    5.86
  -2   6  11    9.47    4.77
  -2  -6  11    2.72    3.61
  -2   6  11    7.31    3.33
  -2  -6  10  351.74   22.60
  -2   6  10  340.14   19.45
  -2   6  10  361.33   24.10
  -2  -6   9  735.78   31.77
  -2   6   9  754.42   27.27
  -2   6   9  758.98   33.94
   2  -6  -8   28.83    5.01
  -2   6   8   41.94    9.72
  -2  -6   8   36.34    7.31
  -2   6   8   37.64    6.50
  -2  -6   7    5.45    5.33
   2  -6  -7    7.21    4.10
  -2   6   7    7.88    4.05
  -2   6   7   12.55   10.29
   2  -6  -6    9.18    2.71
  -2  -6   6   10.34    4.07
  -2   6   6    8.18    3.58
  -2   6   6    4.08    1.80
  -2  -6   5   22.80    6.02
  -2   6   5   15.93    5.30
   2  -6  -5   15.10    3.18
  -2   6   4  199.56   15.32
   2  -6  -4  212.02   11.22
  -2   6   3  925.59   31.29
   2  -6  -3  965.02   24.63
   2  -6  -2 1291.17   29.93
   2  -6  -1 1067.56   28.35
   2  -6   0  172.45   12.26
   2  -6   1  123.55   10.81
   2   6   2  200.10    8.84
   2  -6   2  193.16   14.07
   2  -6   3  568.39   24.24
   2   6   3  489.94   16.51
   2   6   4 1069.74   27.48
   2  -6   4 1046.01   33.74
   2   6   5 1465.45   36.02
   2  -6   5 1361.46   40.26
   2   6   5 1453.33   51.82
   2   6   6  555.33   24.94
   2  -6   6  457.57   24.70
   2   6   6  497.93   31.25
   2   6   7   33.70    8.36
   2  -6   7   30.20    7.80
   2   6   7   36.45    6.83
   2  -6   8   10.25    4.22
   2   6   8   11.16    6.90
   2  -6   9  239.23   19.57
   2   6   9  215.63   18.54
   2  -6  10   -0.22    3.81
   2   6  10   -1.94    5.25
   2  -6  11   31.21    8.33
   2   6  11   16.08    6.04
   2  -6  12   11.39    4.24
   2   6  12   19.05    7.72
   2  -6  12   13.40    6.19
   2  -6  13  581.74   25.91
   2  -6  13  536.65   33.09
   2   6  13  518.91   33.68
   2  -6  14  162.33   18.85
   2  -6  14  174.16   14.54
   2   6  14  141.46   18.47
   2  -6  15  549.41   35.00
   2   6  15  511.23   35.73
   2  -6  16   -3.80    5.03
   2   6  16    3.37    5.30
   2   6  17   28.16   10.06
   2   6  17   38.53   10.15
   2  -6  17   31.13    9.00
   2  -6  18  111.61   17.39
   2   6  18   95.57   17.36
   2   6  18  109.74   17.54
   2  -6  19  219.47   24.63
   2   6  19  221.49   24.80
   2   6  19  212.44   26.40
   2   6  20    5.29    5.63
   2  -6  20    8.20    5.13
   2   6  20    6.41    4.98
   2   6  21   -1.83    6.61
   2  -6  21    3.04    4.60
   2   6  21   -1.15    5.61
   2  -6  22  128.86   20.26
   2   6  22  118.84   19.64
   2   6  22  135.90   22.20
   2   6  23   54.99   14.55
   2   6  23   58.23   15.20
   2  -6  23   73.82   16.71
   2  -6  24  138.73    9.43
   2   6  24  135.66    7.96
   2  -6  24  132.41   21.68
   2   6  24  119.43   22.59
   2   6  25   78.42    6.18
   2  -6  25   60.92    6.41
   2   6  26   15.61    3.50
   2  -6  26   11.39    3.49
   2   6  27    7.80    2.47
   2  -6  27   10.74    3.35
   2   6  28  263.75   11.66
   2  -6  28  248.49   12.00
   2  -6  28  243.83   12.87
   2  -6  29   10.21    3.14
   2  -6  29   12.38    3.58
   2   6  29   10.94    3.17
   2  -6  30   49.38    5.40
   2   6  30   54.97    5.42
   2  -6  31   -2.79    2.66
   2   6  31    1.26    2.04
   2   6  32    2.08    2.02
   2  -6  32    5.50    2.72
   2  -6  33   29.17    4.21
   2   6  33   34.38    4.24
   2   6  34   11.17    2.79
   2  -6  34   11.39    2.85
   2  -6  35    7.98    2.66
   2   6  35    7.61    2.47
   2   6  36   16.39    2.77
   2  -6  36   14.27    2.74
   2  -6  37    2.44    1.67
   2   6  37    0.37    1.59
   2   6  38   -1.78    1.52
   2  -6  38    2.93    1.57
   2   6  39    7.82    1.85
   2  -6  39    7.43    1.68
   2   6  40    4.25    1.35
  -2  -7  41    0.77    0.98
  -2  -7  40   32.26    3.23
  -2   7  40   30.07    2.54
  -2   7  39    0.75    1.05
  -2   7  39    2.01    1.18
  -2  -7  39    0.05    1.34
  -2   7  38   15.79    2.34
  -2  -7  38   15.62    2.74
  -2   7  38   16.29    2.23
  -2   7  37    3.06    1.44
  -2  -7  37    3.10    1.95
  -2   7  37    2.15    1.41
  -2   7  36   48.96    4.33
  -2   7  36   57.81    4.68
  -2  -7  36   50.67    5.19
  -2   7  35   40.39    4.17
  -2   7  35   42.62    4.15
  -2  -7  35   42.55    4.95
  -2   7  34    1.23    1.80
  -2   7  34    1.55    1.95
  -2   7  33   27.51    3.75
  -2   7  32   49.40    4.78
  -2  -7  32   40.61    5.52
  -2   7  31   89.74    6.46
  -2  -7  31   87.73    8.08
  -2   7  30   38.90    4.53
  -2  -7  30   39.58    5.53
  -2   7  29    3.89    2.61
  -2  -7  29   -1.78    2.31
  -2   7  28    0.78    1.78
  -2  -7  28    0.96    2.36
  -2  -7  27   10.92    3.47
  -2   7  27   11.03    2.75
  -2  -7  26   12.95    3.36
  -2   7  26   18.14    3.25
  -2   7  25   83.58    7.51
  -2   7  25   77.79    5.96
  -2   7  25   71.82   18.11
  -2  -7  25   75.48    7.08
  -2  -7  25   64.67   20.73
  -2   7  24  253.33   30.62
  -2  -7  24  288.22   38.67
  -2   7  23   12.35    7.78
  -2  -7  23   14.23    8.10
  -2  -7  22   17.59    8.91
  -2   7  22   -1.17    6.41
  -2   7  21  114.08   17.90
  -2   7  21  111.79   19.36
  -2  -7  21  115.88   17.56
  -2   7  20   33.72   11.08
  -2  -7  20   35.05    9.69
  -2   7  20   39.70   10.28
  -2  -7  19   43.52   10.77
  -2   7  19   44.83   10.83
  -2   7  19   36.31   10.76
  -2   7  18    6.87    5.63
  -2  -7  18   14.84    7.50
  -2   7  18    3.48    4.78
  -2   7  17  117.46   15.67
  -2  -7  17  116.01   16.22
  -2   7  17  111.82   16.76
  -2  -7  16    7.04    4.42
  -2   7  16    1.79    4.27
  -2   7  16    7.26    4.31
  -2   7  15   66.01   12.34
  -2  -7  15   77.85   11.22
  -2   7  15   72.50   11.63
  -2  -7  15   66.06   12.10
  -2  -7  14  927.88   37.22
  -2   7  14  928.95   44.20
  -2   7  14  928.71   39.17
  -2  -7  14  887.31   41.44
  -2   7  13  408.45   28.76
  -2   7  13  430.09   25.84
  -2  -7  13  413.72   27.34
  -2  -7  13  439.65   24.95
  -2   7  12  100.09   13.96
  -2  -7  12  108.64   13.98
  -2   7  12  102.67   12.11
  -2   7  11  141.57   13.32
  -2   7  11  142.52   15.98
  -2  -7  11  132.21   15.24
  -2   7  10   23.40    8.92
  -2   7  10   17.14    4.87
  -2  -7  10   15.61    6.64
  -2  -7   9    5.43    3.66
  -2   7   9    7.03    4.89
   2  -7  -9    2.65    1.97
  -2   7   9    6.87    3.18
  -2  -7   8  476.59   26.57
  -2   7   8  499.65   21.70
  -2   7   8  488.90   27.57
  -2  -7   7   74.81   10.76
   2  -7  -7   57.13    6.96
  -2   7   7   60.36   10.17
  -2  -7   6  176.31   16.08
   2  -7  -6  165.11   11.45
  -2   7   6  170.96   15.62
   2  -7  -5  134.74   10.46
  -2  -7   5  129.99   13.99
  -2   7   5  120.56   12.84
  -2  -7   4   29.63    6.85
  -2   7   4   16.87    5.23
   2  -7  -4   23.72    4.70
   2  -7  -3  548.47   21.02
   2  -7  -2   54.64    6.97
  -2  -7   1  297.60   19.93
   2  -7  -1  333.83   17.27
   2  -7   0  266.42   16.13
  -2  -7   0  272.03   19.54
   2  -7   1   29.89    5.84
   2   7   2  336.53   11.38
   2  -7   2  317.92   18.85
   2   7   3  863.80   22.07
   2  -7   3  934.70   33.29
   2  -7   4 1299.08   40.71
   2   7   4 1216.50   29.97
   2  -7   5   10.56    4.87
   2   7   5   14.35    4.85
   2   7   6   66.07    8.40
   2  -7   6   74.47   10.88
   2  -7   7  151.72   15.38
   2   7   7  144.75   13.11
   2  -7   8 1220.34   44.92
   2   7   8 1270.31   40.84
   2   7   9  596.96   29.77
   2  -7   9  582.40   31.79
   2   7  10   49.00    9.14
   2  -7  10   61.48   10.96
   2   7  11  279.09   21.94
   2  -7  11  294.79   24.25
   2   7  12  943.84   43.03
   2  -7  12  958.18   43.91
   2   7  13   51.22   10.50
   2  -7  13   59.32   12.27
   2  -7  13   67.62    9.74
   2  -7  14  561.83   26.84
   2  -7  14  503.40   34.05
   2   7  14  518.12   34.56
   2  -7  15   19.84    7.34
   2   7  15   18.93    7.24
   2  -7  16   17.39    7.41
   2   7  16   19.71    7.80
   2  -7  17  121.13   17.58
   2   7  17  119.18   18.94
   2   7  17  126.89   18.39
   2   7  18  186.10   23.24
   2   7  18  199.19   22.83
   2  -7  18  195.82   23.35
   2  -7  19  121.66   18.99
   2   7  19  124.62   20.27
   2   7  19  127.07   19.53
   2   7  20    5.12    6.51
   2   7  20   15.39    8.05
   2  -7  20   10.82    7.05
   2  -7  21   96.95   17.33
   2   7  21   86.43   15.99
   2   7  21   93.12   17.70
   2   7  22    2.12    7.45
   2   7  22    1.04    5.05
   2  -7  22    6.10    7.29
   2  -7  23   89.51   18.23
   2   7  23   85.73   18.42
   2  -7  24   20.20    4.19
   2  -7  24   18.29   10.31
   2   7  24   19.13   10.02
   2   7  24   22.07    3.46
   2   7  25   15.26    3.18
   2  -7  25   17.71    3.75
   2   7  26   11.40    2.94
   2  -7  26   12.17    3.88
   2  -7  27   -1.56    2.60
   2   7  27   -0.11    1.88
   2  -7  28    3.39    2.66
   2   7  28    6.79    2.42
   2  -7  29    6.97    3.19
   2  -7  29    7.44    2.73
   2   7  29    8.98    2.74
   2   7  30   45.63    5.06
   2  -7  30   37.80    5.33
   2  -7  30   44.61    5.43
   2   7  31    7.06    2.40
   2  -7  31    6.43    2.41
   2  -7  32  115.17    8.09
   2   7  32  121.86    7.79
   2  -7  33    3.51    2.58
   2   7  33    4.98    2.25
   2  -7  34   16.16    3.24
   2   7  34   10.18    2.82
   2  -7  35    2.39    2.15
   2   7  35    3.32    1.84
   2  -7  36    3.84    1.68
   2   7  36    3.48    1.72
   2  -7  37    6.66    2.06
   2   7  37    3.58    1.69
   2   7  38    6.50    1.73
   2  -7  38    6.59    1.76
   2  -7  39    2.14    1.16
   2   7  39    3.95    1.30
  -2  -8  41   -0.54    1.00
  -2  -8  40    0.52    1.16
  -2   8  40    0.25    0.94
  -2  -8  39   -1.52    1.42
  -2   8  39   -1.75    1.00
  -2   8  39    0.69    0.86
  -2  -8  38   31.76    3.63
  -2   8  38   27.34    2.65
  -2   8  38   30.09    2.90
  -2  -8  37    2.19    1.77
  -2   8  37    3.08    1.40
  -2   8  37    5.04    1.58
  -2   8  36    0.41    1.31
  -2   8  36    0.52    1.31
  -2  -8  36   -1.17    1.93
  -2   8  35    2.31    1.56
  -2   8  35    2.13    1.55
  -2   8  34    2.10    1.50
  -2  -8  34   11.89    3.29
  -2   8  34    7.11    2.25
  -2  -8  33    1.73    2.43
  -2   8  33   -0.31    1.58
  -2   8  33    1.38    1.73
  -2   8  32    9.21    2.21
  -2   8  32   13.53    2.88
  -2  -8  32   12.51    3.90
  -2   8  31    1.48    1.99
  -2  -8  31    3.32    2.69
  -2   8  30   27.10    3.78
  -2  -8  30   30.68    5.30
  -2   8  29    3.58    2.12
  -2  -8  29    2.78    2.61
  -2   8  28   51.19    5.01
  -2  -8  28   60.30    6.82
  -2   8  27  104.05    7.00
  -2  -8  27  111.99    9.08
  -2   8  26   -0.01    1.76
  -2  -8  26    1.46    2.38
  -2  -8  25   14.72    9.94
  -2  -8  25   16.83    3.93
  -2   8  25   13.97    3.08
  -2   8  24  148.64   23.53
  -2  -8  24  129.29   27.02
  -2  -8  24  150.99   10.04
  -2  -8  24  128.77   20.60
  -2   8  24  164.14    9.57
  -2  -8  23    6.26    4.22
  -2   8  23    6.55    7.90
  -2  -8  22   55.02   12.63
  -2   8  22   57.60   14.57
  -2   8  21    7.67    5.26
  -2  -8  21    7.39    6.31
  -2   8  21    7.18    4.58
  -2  -8  20   53.25   12.94
  -2   8  20   64.71   14.59
  -2   8  20   70.14   13.83
  -2  -8  19   -2.75    4.50
  -2   8  19    1.87    4.52
  -2   8  19    1.37    4.39
  -2  -8  18   31.91    9.33
  -2   8  18   30.64    9.14
  -2   8  18   43.05   11.99
  -2  -8  17  658.68   40.26
  -2   8  17  654.99   41.52
  -2   8  17  689.05   38.00
  -2   8  16  472.03   30.84
  -2   8  16  473.66   34.00
  -2  -8  16  451.33   32.17
  -2   8  15   68.23   12.42
  -2  -8  15   78.43   13.16
  -2   8  15   82.30   12.07
  -2   8  14   40.60    8.52
  -2  -8  14   31.63    7.73
  -2  -8  14   41.04    9.21
  -2   8  14   31.91    8.18
  -2  -8  13  295.31   24.69
  -2   8  13  308.79   21.86
  -2  -8  13  316.96   22.03
  -2   8  13  296.32   25.23
  -2   8  12   14.07    4.65
  -2   8  12    7.45    6.00
  -2  -8  12    7.05    4.62
  -2  -8  11  306.13   23.79
  -2   8  11  366.65   27.16
  -2   8  11  327.26   20.80
   2  -8 -10    6.92    3.76
  -2  -8  10    7.84    3.82
  -2   8  10    8.59    3.73
  -2   8  10    9.84    5.03
  -2   8   9    6.16    3.47
  -2  -8   9    7.76    5.21
   2  -8  -9    7.37    3.54
  -2   8   8   72.81   11.02
   2  -8  -8   57.52    7.82
  -2  -8   8   64.66   11.60
  -2  -8   7  586.05   30.17
  -2   8   7  565.95   29.72
  -2   8   6 1712.83   50.70
  -2  -8   6 1819.21   52.85
   2  -8  -6 1800.02   40.81
  -2  -8   5 2054.22   55.24
   2  -8  -5 1963.68   42.97
   2  -8  -4 2301.01   47.23
  -2  -8   4 2442.18   60.12
  -2  -8   3    2.02    4.65
   2  -8  -3    3.81    3.21
   2  -8  -2  570.88   24.53
  -2  -8   2  571.38   29.10
  -2  -8   1 1472.51   47.90
   2  -8  -1 1505.14   40.80
   2  -8   0  537.43   25.16
  -2  -8   0  475.26   28.30
   2  -8   1  572.63   26.79
  -2  -8  -1  517.73   29.66
   2  -8   2  110.29   12.43
   2  -8   3  482.26   26.12
   2   8   3  495.00   16.88
   2   8   4    0.83    2.69
   2  -8   4    2.65    4.28
   2  -8   5  224.54   18.57
   2   8   5  234.99   14.70
   2   8   6  181.92   14.09
   2  -8   6  181.50   16.97
   2   8   7   20.66    5.26
   2  -8   7   25.46    6.65
   2   8   8  322.80   20.41
   2  -8   8  283.30   22.25
   2   8   9  406.87   23.78
   2  -8   9  399.44   27.91
   2  -8  10  132.96   16.59
   2   8  10  142.97   15.35
   2  -8  11  230.91   22.43
   2   8  11  253.70   20.48
   2   8  12   72.44   11.16
   2  -8  12   77.21   13.52
   2   8  13  121.92   15.34
   2  -8  13  129.02   17.87
   2  -8  13  128.19   13.25
   2   8  14   52.68   10.95
   2  -8  14   69.34   13.34
   2   8  15   -2.26    4.79
   2  -8  15   -1.13    4.26
   2  -8  16   15.78    6.17
   2   8  16    6.75    3.98
   2   8  17   38.38   10.25
   2  -8  17   43.16   12.09
   2   8  17   34.98   10.29
   2   8  18   -4.64    5.97
   2   8  18    9.34    6.85
   2  -8  18    0.07    4.15
   2   8  19   11.87    5.93
   2   8  19    9.73    4.06
   2  -8  19   17.44    8.63
   2  -8  20    0.53    4.40
   2   8  20   -1.09    4.85
   2   8  20   -1.93    4.06
   2  -8  21  114.44   20.23
   2   8  21  117.77   20.07
   2   8  21  119.61   19.68
   2   8  22  239.13   29.51
   2   8  22  250.47   28.77
   2  -8  22  252.26   30.16
   2   8  23    2.61    1.80
   2  -8  23    1.88    2.97
   2  -8  23   -0.03    5.86
   2   8  24  119.10    7.56
   2  -8  24  101.88    8.10
   2  -8  25   13.21    3.70
   2   8  25   12.92    2.78
   2  -8  26   55.13    6.43
   2   8  26   76.05    6.20
   2   8  27   -1.67    2.22
   2  -8  27    4.68    2.82
   2  -8  28  108.55    8.87
   2   8  28  114.65    7.63
   2   8  29   20.52    3.44
   2  -8  29    7.73    2.96
   2  -8  29   15.92    3.79
   2  -8  30    0.85    2.06
   2  -8  30    1.88    2.34
   2   8  30    3.99    2.04
   2  -8  31   21.50    3.99
   2   8  31   22.47    3.63
   2   8  32    5.05    1.99
   2  -8  32    3.88    2.05
   2  -8  33   19.03    3.61
   2   8  33   18.70    3.14
   2  -8  34    3.67    2.11
   2   8  34    6.65    2.27
   2   8  35   33.41    3.66
   2  -8  35   31.06    3.87
   2  -8  36    1.51    1.55
   2   8  36    3.05    1.83
   2  -8  37    1.47    1.53
   2   8  37    1.90    1.52
   2   8  38   -0.40    1.09
   2  -8  38    0.01    1.16
   2   8  39    8.41    1.59
   2  -8  39    6.71    1.46
  -2  -9  40   10.77    1.91
  -2   9  39   29.42    2.57
  -2  -9  39   30.04    3.13
  -2   9  38    1.08    1.00
  -2   9  38   -0.23    1.06
  -2  -9  38    3.13    1.51
  -2   9  37   21.95    2.54
  -2   9  37   19.25    2.55
  -2  -9  37   17.21    3.07
  -2  -9  36    0.12    1.68
  -2   9  36    2.08    1.47
  -2   9  36   -2.28    1.61
  -2   9  35   18.54    2.70
  -2  -9  35   15.39    3.07
  -2   9  35   18.23    2.82
  -2   9  34    4.77    1.83
  -2   9  34    4.14    1.48
  -2   9  33    3.56    1.78
  -2  -9  33    4.95    2.68
  -2   9  33    2.54    1.53
  -2  -9  32   51.17    6.15
  -2   9  32   40.82    4.16
  -2   9  32   53.78    4.84
  -2   9  31  125.30    7.57
  -2  -9  31  113.70    9.30
  -2   9  31  118.38    7.15
  -2   9  30  112.37    7.08
  -2  -9  30  111.93    9.15
  -2   9  30  101.07    6.78
  -2   9  29    4.51    1.89
  -2  -9  29    9.78    3.67
  -2   9  29    3.34    2.18
  -2  -9  28   14.52    3.95
  -2   9  28    9.16    2.52
  -2   9  27   65.28    5.47
  -2  -9  27   59.22    6.75
  -2  -9  26   23.52    4.56
  -2   9  26   19.23    3.23
  -2  -9  25    0.63    2.16
  -2   9  25    0.66    1.59
  -2  -9  24    8.66   11.85
  -2  -9  24   13.32    3.95
  -2   9  24   12.26    2.87
  -2  -9  24    9.94    8.59
  -2   9  24    8.09    8.67
  -2   9  23   27.37   11.20
  -2  -9  23   39.00   11.77
  -2   9  22   38.00   10.62
  -2  -9  22   29.20   10.25
  -2   9  22   40.20   11.17
  -2  -9  21   87.77   17.20
  -2   9  21   85.44   16.39
  -2   9  21   79.17   16.86
  -2  -9  20    2.78    5.26
  -2   9  20    9.60    6.30
  -2   9  20   -2.50    4.17
  -2  -9  19    2.75    3.99
  -2   9  19    4.26    4.66
  -2   9  19    3.09    5.28
  -2   9  18  346.43   31.28
  -2  -9  18  374.01   32.32
  -2   9  18  381.10   29.86
  -2   9  17  585.73   39.44
  -2  -9  17  569.95   38.94
  -2   9  17  570.93   35.62
  -2   9  16  900.09   47.58
  -2  -9  16  854.79   46.10
  -2   9  16  880.13   42.38
  -2  -9  15    7.13    4.58
  -2   9  15   11.78    5.00
  -2   9  15    6.29    5.85
  -2   9  14   13.87    5.16
  -2  -9  14   15.14    7.47
  -2   9  14   16.61    6.02
  -2   9  13  678.28   33.00
  -2   9  13  665.01   38.34
  -2  -9  13  649.35   38.38
  -2   9  12  575.78   29.30
  -2   9  12  603.59   35.72
  -2  -9  12  526.40   34.20
  -2   9  11 1228.29   40.92
  -2   9  11 1190.29   48.99
  -2  -9  11 1123.78   48.14
  -2  -9  10   90.95   13.88
  -2   9  10   90.05   10.58
  -2   9  10   86.64   12.92
   2  -9  -9  126.63   12.43
  -2   9   9  176.75   14.38
  -2  -9   9  161.27   17.89
  -2   9   9  167.55   17.76
   2  -9  -8   38.06    6.96
  -2  -9   8   38.17    9.14
  -2   9   8   44.98    8.86
   2  -9  -7   43.79    8.84
  -2   9   7   30.28    7.90
  -2  -9   7   13.11    5.78
   2  -9  -6   62.47    8.79
  -2   9   6   60.95   10.23
  -2  -9   6   63.73   10.37
  -2  -9   5  859.38   38.08
  -2   9   5  762.14   34.47
   2  -9  -5  809.30   30.37
   2  -9  -4  122.67   12.06
  -2  -9   4  139.39   15.91
   2  -9  -3   42.50    8.03
  -2  -9   3   32.23    7.45
   2  -9  -2  218.53   16.83
  -2  -9   2  209.86   18.92
   2  -9  -1  867.21   33.57
  -2  -9   1  848.16   38.43
   2  -9   0 1828.05   49.95
  -2  -9   0 1715.85   55.42
  -2  -9  -1 1517.25   52.11
   2  -9   1 1576.94   47.62
  -2  -9  -2  212.27   20.05
   2  -9   2  232.82   18.91
   2  -9   3  932.61   38.23
   2  -9   4  833.64   37.25
   2   9   4  857.67   25.44
   2   9   5  609.02   23.55
   2  -9   5  620.92   33.04
   2  -9   6   21.78    6.81
   2   9   6   14.29    3.92
   2  -9   7  677.24   36.03
   2   9   7  695.44   28.93
   2  -9   8   10.48    6.68
   2   9   8    1.89    3.06
   2   9   9  258.06   19.04
   2  -9   9  227.56   22.22
   2  -9  10  336.45   27.02
   2   9  10  328.19   22.40
   2   9  11  101.43   13.65
   2  -9  11   95.81   15.91
   2   9  12    6.77    5.07
   2  -9  12   16.72    7.47
   2   9  13  147.70   17.17
   2  -9  13  132.48   18.36
   2   9  14   11.80    6.39
   2  -9  14   10.58    6.71
   2   9  15  301.53   26.18
   2  -9  15  295.19   29.21
   2  -9  16   32.00   10.71
   2   9  16   27.79    8.70
   2  -9  17   76.90   15.57
   2   9  17   87.78   15.49
   2  -9  18    2.57    4.58
   2   9  18    5.95    6.22
   2   9  18    2.20    4.17
   2   9  19   37.86   11.48
   2  -9  19   41.19   11.52
   2   9  19   42.96   12.28
   2  -9  20    2.37    3.94
   2   9  20    7.15    6.98
   2   9  20    5.58    4.22
   2  -9  21    4.01    4.25
   2   9  21    1.97    4.97
   2   9  21   -1.36    7.61
   2  -9  22  125.93   21.56
   2   9  23    3.25    1.78
   2  -9  23    1.41    5.96
   2  -9  23    5.11    3.55
   2   9  24  104.30    7.01
   2  -9  24  100.84    8.22
   2   9  25   50.44    5.15
   2  -9  25   33.22    5.20
   2   9  26   64.12    5.74
   2  -9  26   53.92    6.53
   2   9  27    3.32    1.93
   2  -9  27    0.97    2.16
   2  -9  28   72.80    7.15
   2   9  28   95.42    6.98
   2   9  29   19.64    3.60
   2  -9  29   12.16    3.17
   2   9  30    0.93    2.10
   2  -9  30    3.34    2.16
   2  -9  30    2.25    2.57
   2   9  31   99.62    7.00
   2  -9  31   92.17    7.30
   2  -9  31   93.27    8.15
   2  -9  32   16.57    3.34
   2   9  32   18.29    3.26
   2  -9  33   54.72    5.21
   2   9  33   65.77    5.52
   2   9  34   58.13    4.93
   2  -9  34   45.31    4.59
   2   9  35    3.89    1.92
   2  -9  35   -0.44    1.46
   2   9  36   11.95    2.29
   2  -9  36    8.21    1.99
   2  -9  37    1.84    1.40
   2   9  37    2.04    1.11
   2   9  38    0.56    1.05
   2  -9  38    5.04    1.63
   2   9  39   19.85    2.07
  -2 -10  40    7.51    1.44
  -2 -10  39    1.19    1.36
  -2  10  39    1.61    0.81
  -2 -10  38    1.25    1.41
  -2  10  38    0.56    1.14
  -2 -10  37   18.42    2.78
  -2  10  37   20.84    2.42
  -2  10  36    5.87    1.56
  -2  10  36    5.37    1.79
  -2 -10  36    7.86    2.40
  -2 -10  35    3.55    2.28
  -2  10  35    3.93    1.63
  -2  10  35    4.77    1.78
  -2  10  34    7.40    1.98
  -2  10  34    7.25    2.07
  -2  10  33   45.37    4.31
  -2  10  33   49.04    4.51
  -2 -10  33   39.98    5.50
  -2  10  32    4.22    1.90
  -2  10  32    0.72    1.54
  -2  10  31   25.66    3.48
  -2 -10  31   22.44    4.59
  -2  10  31   22.90    3.36
  -2  10  30   35.68    4.24
  -2 -10  30   36.42    5.70
  -2  10  30   38.85    4.22
  -2 -10  29   10.71    3.19
  -2  10  29    4.05    1.89
  -2  10  29    9.29    2.59
  -2  10  28   -0.07    1.66
  -2 -10  28    1.37    2.68
  -2  10  28    0.72    1.63
  -2  10  27    0.58    1.74
  -2  10  27   -0.99    1.62
  -2 -10  27    0.99    2.33
  -2  10  26   17.95    3.11
  -2  10  26    7.39    2.56
  -2 -10  26   12.10    3.86
  -2  10  25   46.82    4.82
  -2 -10  25   59.32    6.78
  -2  10  25   51.80    4.74
  -2 -10  24   23.05    4.64
  -2  10  24   21.74    3.22
  -2 -10  23   19.44    4.01
  -2 -10  23   10.62    8.06
  -2  10  23    5.21    5.49
  -2  10  22   -1.76    4.94
  -2 -10  22  -10.05    7.40
  -2  10  22    1.79    7.57
  -2  10  21  221.21   25.29
  -2 -10  21  215.45   26.96
  -2  10  21  218.37   27.09
  -2  10  20    4.12    4.28
  -2 -10  20   11.01    7.35
  -2  10  20   -1.11    6.48
  -2  10  19  109.14   18.84
  -2  10  19  103.30   16.61
  -2 -10  19  101.78   18.47
  -2  10  18  449.42   32.62
  -2 -10  18  412.40   35.20
  -2  10  18  437.92   35.07
  -2  10  17  399.76   33.25
  -2  10  17  415.03   30.07
  -2 -10  17  379.11   33.21
  -2  10  16   40.76   11.06
  -2  10  16   42.81    9.72
  -2 -10  16   38.03   10.37
  -2  10  15  229.37   23.85
  -2 -10  15  214.81   23.94
  -2  10  15  219.67   20.65
  -2 -10  14   14.35    6.86
  -2  10  14   20.42    7.93
  -2  10  14   22.01    7.13
  -2 -10  13    5.03    4.14
  -2  10  13    9.14    4.22
  -2  10  13    4.32    5.63
  -2 -10  12   24.25    8.47
  -2  10  12   29.20    8.06
  -2  10  12   23.69    6.76
  -2  10  11   36.61    7.63
  -2 -10  11   35.49    9.60
  -2  10  11   43.22   10.45
  -2 -10  10   46.54   11.56
  -2  10  10   38.02    9.10
  -2  10  10   44.53    7.68
  -2 -10   9   99.25   14.58
  -2  10   9  109.37   14.99
  -2 -10   8  395.92   28.84
   2 -10  -8  320.79   20.94
  -2  10   8  391.22   27.02
   2 -10  -7  279.06   19.43
  -2  10   7  310.07   24.00
  -2  10   6  115.73   13.85
   2 -10  -6  115.77   12.60
  -2 -10   6  117.25   15.32
  -2 -10   5  514.38   31.43
   2 -10  -5  476.79   25.40
   2 -10  -4  257.86   19.05
  -2 -10   4  249.05   21.61
  -2 -10   3  589.43   33.79
   2 -10  -3  580.48   29.00
  -2 -10   2  449.82   29.72
   2 -10  -2  435.78   25.26
  -2 -10   1    3.98    4.29
   2 -10  -1   11.66    7.58
  -2 -10   0  380.46   27.79
   2 -10   0  421.36   26.07
   2 -10   1  478.17   28.23
  -2 -10  -1  444.53   30.22
  -2 -10  -2  283.22   24.98
   2 -10   2  298.34   23.15
  -2 -10  -3  371.57   28.53
   2 -10   3  366.89   26.29
   2 -10   4   12.92    6.52
  -2 -10  -4   13.16    6.34
   2 -10   5    6.60    5.17
   2  10   5    3.68    2.36
   2  10   6  337.66   18.93
   2 -10   6  331.58   26.10
   2 -10   7 1397.87   53.80
   2  10   7 1351.53   40.68
   2 -10   8  886.25   43.60
   2  10   8  952.86   36.03
   2 -10   9   74.52   13.16
   2  10   9   66.98    9.55
   2 -10  10  428.58   32.56
   2  10  10  433.50   26.66
   2  10  11   21.63    5.78
   2 -10  11   25.60    8.96
   2  10  12  283.83   22.73
   2 -10  12  251.10   26.37
   2  10  13  761.49   38.38
   2 -10  13  772.71   45.96
   2  10  14   10.36    5.27
   2 -10  14   20.08    9.51
   2 -10  15   28.95   10.32
   2  10  15   18.00    7.61
   2 -10  16   -2.79    4.13
   2  10  16   -0.12    3.59
   2 -10  17   10.24    8.65
   2  10  17    4.16    6.98
   2 -10  18  104.35   18.89
   2  10  18  102.67   17.89
   2 -10  19   69.00   16.44
   2  10  19   63.55   15.21
   2 -10  20   43.76   12.90
   2  10  20   35.74   10.12
   2 -10  21   24.87    8.90
   2  10  21   25.66    9.47
   2 -10  22    6.54    5.73
   2  10  22    6.34    2.29
   2 -10  22    4.48    2.62
   2 -10  23  188.61   11.50
   2  10  23  205.97    9.75
   2  10  24    0.43    1.81
   2 -10  24   -3.09    2.79
   2 -10  25   92.88    8.26
   2  10  25  108.30    7.27
   2  10  26    1.44    2.10
   2 -10  26    3.74    2.72
   2  10  27   89.31    6.61
   2 -10  27   67.79    7.05
   2  10  28    5.30    2.37
   2 -10  28    8.88    3.35
   2 -10  29  120.90    9.30
   2  10  29  148.73    8.52
   2 -10  30  190.73   10.23
   2  10  30  204.26    9.90
   2 -10  30  187.24   11.31
   2 -10  31    4.69    2.10
   2  10  31    7.76    2.52
   2 -10  31    6.17    2.73
   2 -10  32   11.51    3.08
   2  10  32    9.80    2.54
   2 -10  33    4.92    1.99
   2  10  33    7.19    2.36
   2 -10  34   -0.83    1.64
   2  10  34    5.29    2.06
   2 -10  35   12.30    2.62
   2  10  35   17.76    2.71
   2 -10  36    0.58    1.58
   2  10  36    1.09    1.22
   2 -10  37    1.47    1.43
   2  10  37   -2.35    1.25
   2  10  38    4.89    1.35
   2 -10  38    2.82    1.12
  -2 -11  39   -1.27    1.29
  -2 -11  38    9.65    2.06
  -2  11  38    5.59    1.30
  -2  11  37    5.83    1.49
  -2 -11  37    1.12    1.63
  -2  11  36    7.51    1.80
  -2 -11  36    8.00    2.40
  -2 -11  35    2.30    2.29
  -2  11  35    7.65    1.88
  -2  11  35    2.71    1.53
  -2  11  34    6.34    1.81
  -2  11  34    4.59    1.99
  -2 -11  34    6.81    2.47
  -2  11  33    2.25    1.45
  -2 -11  33    3.99    2.67
  -2  11  33    5.27    2.02
  -2  11  32   10.40    2.13
  -2  11  32   13.32    2.74
  -2 -11  32    5.76    2.49
  -2  11  31   49.11    4.52
  -2  11  31   50.05    4.67
  -2 -11  31   43.28    5.95
  -2  11  30    3.66    1.93
  -2 -11  30    1.95    2.24
  -2  11  30    3.41    2.00
  -2  11  29   13.69    2.85
  -2  11  29   10.35    2.43
  -2 -11  29   11.60    3.71
  -2  11  28   75.23    5.71
  -2 -11  28   74.46    7.60
  -2  11  27    9.68    3.20
  -2 -11  27   18.59    3.90
  -2  11  27   21.71    3.22
  -2  11  26    4.48    1.86
  -2  11  26    4.43    1.83
  -2  11  25  161.91    8.29
  -2 -11  25  155.59   11.10
  -2  11  25  143.72    7.90
  -2 -11  24   62.84    7.19
  -2  11  24   55.01    4.96
  -2  11  24   54.94    5.11
  -2 -11  23   37.19    5.47
  -2  11  23   39.67    4.01
  -2  11  23   42.11   12.35
  -2 -11  23   41.68   12.59
  -2  11  23   42.16    4.30
  -2 -11  22  116.38    9.09
  -2 -11  22  105.51   20.40
  -2  11  22   99.03   19.01
  -2  11  22   94.12   16.73
  -2 -11  21   39.78   12.42
  -2  11  21   38.09   11.29
  -2  11  21   39.38   11.70
  -2 -11  20   91.33   18.49
  -2  11  20   95.37   16.46
  -2  11  20   89.60   17.20
  -2  11  19   22.73    7.80
  -2  11  19   28.22    9.06
  -2 -11  19   31.50   10.40
  -2  11  18   34.72   10.16
  -2 -11  18   24.14    7.99
  -2  11  18   27.62    8.72
  -2 -11  17  483.20   38.26
  -2  11  17  517.56   38.49
  -2  11  17  521.56   34.58
  -2 -11  16  126.14   19.46
  -2  11  16  118.17   17.97
  -2  11  16  134.18   16.96
  -2 -11  15  720.09   45.38
  -2  11  15  770.71   44.74
  -2  11  15  758.77   38.52
  -2  11  14   43.80   10.85
  -2  11  14   39.12    8.59
  -2 -11  14   42.90   11.83
  -2 -11  13 1070.63   53.69
  -2  11  13 1135.32   44.41
  -2  11  13 1156.41   52.52
  -2 -11  12  314.09   28.84
  -2  11  12  302.18   22.07
  -2  11  12  305.21   26.58
  -2 -11  11   59.74   12.91
  -2  11  11   74.59   12.86
  -2  11  11   75.40   10.91
  -2  11  10  211.12   21.76
  -2  11  10  236.89   18.17
  -2 -11  10  221.81   23.95
  -2 -11   9  366.49   29.64
  -2  11   9  369.24   28.20
  -2 -11   8   66.11   13.02
  -2  11   8   62.69   11.99
   2 -11  -8   47.90    8.52
   2 -11  -7   20.54    5.68
  -2 -11   7   15.90    6.25
  -2 -11   6  489.93   32.90
   2 -11  -6  431.06   26.17
  -2 -11   5   13.09    7.35
   2 -11  -5   18.81    6.40
   2 -11  -4    4.06    4.30
  -2 -11   4    5.55    4.86
  -2 -11   3  235.24   22.42
   2 -11  -3  215.16   19.29
   2 -11  -2  377.24   26.04
  -2 -11   2  395.04   29.33
   2 -11  -1   22.34    6.64
  -2 -11   1   17.68    6.83
   2 -11   0   99.58   14.06
  -2 -11   0   90.00   14.44
   2 -11   1  841.11   40.16
  -2 -11  -1  791.32   42.56
   2 -11   2   60.40   11.29
  -2 -11  -2   55.00   11.43
   2 -11   3  203.47   20.23
  -2 -11  -3  190.81   21.49
  -2 -11  -4  694.00   42.21
   2 -11   4  733.48   39.26
  -2 -11  -5  467.07   34.79
   2 -11   5  455.16   31.74
   2 -11   6 1009.72   47.71
   2 -11   7  461.80   33.16
   2 -11   8   46.64   10.55
   2 -11   9   15.78    7.73
   2 -11  10   36.45   11.60
   2 -11  11  166.12   21.03
   2 -11  12  129.07   20.76
   2 -11  13  241.30   26.72
   2 -11  14  149.20   21.74
   2 -11  15   91.97   17.88
   2 -11  16  189.82   25.62
   2 -11  17   48.68   13.95
   2 -11  18   89.04   17.96
   2  11  18   76.45   15.99
   2  11  19    7.93    4.66
   2 -11  19   15.99   10.12
   2  11  20    5.20    4.46
   2 -11  20   10.68    7.80
   2 -11  21   57.73   16.77
   2  11  21   36.48    4.04
   2 -11  21   45.00    5.79
   2 -11  22    9.80    3.68
   2  11  22    6.68    2.01
   2  11  23   29.35    4.18
   2 -11  23   25.88    5.05
   2 -11  24   15.16    4.15
   2  11  24   13.33    2.99
   2 -11  25   15.98    3.81
   2  11  25   23.12    3.62
   2  11  26   31.08    4.28
   2 -11  26   26.27    4.78
   2  11  27   46.58    5.04
   2 -11  27   36.47    5.33
   2  11  28   45.27    4.89
   2 -11  28   35.29    5.31
   2  11  29   74.16    6.04
   2 -11  29   52.09    6.43
   2 -11  30   15.15    3.73
   2 -11  30   13.46    3.41
   2  11  30    8.70    2.68
   2 -11  31   68.70    6.14
   2 -11  31   64.01    6.34
   2  11  31   72.71    5.81
   2 -11  32   27.28    3.76
   2  11  32   31.20    3.70
   2  11  33    4.12    1.85
   2 -11  33    4.61    2.23
   2 -11  34    8.73    2.14
   2  11  34   11.45    2.33
   2 -11  35   30.88    3.46
   2  11  35   32.15    3.31
   2  11  36    0.64    1.14
   2 -11  36   -1.88    1.47
   2  11  37    0.12    1.13
   2 -11  37    2.74    1.35
   2  11  38    6.92    1.47
  -2 -12  39    0.98    1.23
  -2 -12  38    2.36    1.56
  -2  12  37    3.02    1.24
  -2 -12  37   -1.07    1.68
  -2  12  36    0.11    1.01
  -2 -12  36    2.07    1.51
  -2 -12  35   -1.36    1.86
  -2  12  35   -1.23    1.19
  -2  12  34   24.25    2.61
  -2  12  34   28.09    3.09
  -2 -12  34   28.95    4.33
  -2  12  33   27.87    3.14
  -2  12  33   22.37    2.82
  -2 -12  33   25.12    4.26
  -2  12  32  129.49    6.91
  -2  12  32  127.87    6.73
  -2 -12  32  118.86    8.96
  -2  12  31    2.01    1.44
  -2  12  31    1.23    1.52
  -2 -12  31   -2.50    2.98
  -2  12  30    6.74    2.06
  -2 -12  30    6.84    2.79
  -2  12  30    7.49    2.08
  -2 -12  29    3.79    3.03
  -2  12  29    2.85    1.67
  -2  12  29    2.34    1.89
  -2  12  28   21.03    3.97
  -2  12  28   28.79    3.52
  -2  12  27  100.56    6.43
  -2  12  27   93.18    6.22
  -2 -12  27  109.11    9.69
  -2  12  26   42.61    4.28
  -2 -12  26   41.45    6.00
  -2  12  26   28.05    4.17
  -2  12  25    1.44    1.78
  -2  12  25    6.68    2.42
  -2 -12  25    4.05    2.82
  -2  12  24   10.41    2.70
  -2 -12  24   12.52    4.30
  -2  12  24    7.37    2.24
  -2 -12  23   55.05    6.83
  -2  12  23   47.87    4.52
  -2  12  23   45.73    4.62
  -2  12  22  396.88   12.64
  -2 -12  22  447.88   17.90
  -2  12  22  418.85   38.75
  -2 -12  22  429.75   41.40
  -2 -12  21   27.19    4.33
  -2 -12  21   29.19   10.52
  -2  12  21   38.12   11.35
  -2 -12  20   12.58    6.58
  -2  12  20    9.00    6.53
  -2  12  20    7.16    5.44
  -2 -12  19    0.28    4.94
  -2  12  19    2.06    5.26
  -2  12  19    0.20    4.51
  -2  12  18   44.15   11.21
  -2  12  18   58.09   13.33
  -2 -12  18   53.89   14.15
  -2  12  17   57.87   11.23
  -2 -12  17   65.96   15.10
  -2  12  17   57.30   12.56
  -2  12  16   31.80    9.99
  -2  12  16   38.97    9.24
  -2 -12  16   34.82   11.04
  -2  12  15   16.04    6.30
  -2 -12  15   14.21    6.98
  -2  12  15   23.32    9.31
  -2 -12  14   60.69   14.35
  -2  12  14   64.68   14.03
  -2  12  14   71.12   12.13
  -2  12  13   26.74    7.08
  -2 -12  13   26.65    9.70
  -2  12  13   24.65    8.50
  -2  12  12    1.98    4.75
  -2  12  12    2.16    3.92
  -2 -12  12   -4.44    8.14
  -2  12  11   50.39    8.83
  -2  12  11   57.37   11.80
  -2 -12  11   43.33   11.86
  -2 -12  10   50.06   12.64
  -2  12  10   58.49    9.12
  -2  12  10   60.13   11.55
  -2  12   9  122.40   16.46
  -2 -12   9  138.61   20.10
  -2 -12   8   18.45    7.85
  -2 -12   7   80.48   13.96
   2 -12  -7   72.21   11.69
   2 -12  -6 1075.21   44.22
  -2 -12   6 1213.93   54.59
   2 -12  -5   21.77    7.09
  -2 -12   5   25.76    8.97
  -2 -12   4  322.50   27.77
   2 -12  -4  303.46   24.11
   2 -12  -3  318.17   25.05
  -2 -12   3  328.76   28.03
   2 -12  -2 1342.87   51.89
  -2 -12   2 1247.07   56.27
   2 -12  -1    8.83    5.48
  -2 -12   1   10.67    6.33
  -2 -12   0  300.70   27.53
   2 -12   0  322.41   26.49
   2 -12   1  245.13   23.62
  -2 -12  -1  204.81   22.61
   2 -12   2   -0.83    3.73
  -2 -12  -2    5.72    6.56
  -2 -12  -3    8.00    5.92
   2 -12   3   10.53    6.05
   2 -12   4  297.95   26.49
  -2 -12  -4  284.38   27.95
  -2 -12  -5  179.62   22.75
   2 -12   5  173.28   21.67
  -2 -12  -6  794.62   48.40
   2 -12   6  762.87   44.04
  -2 -12  -7  375.57   33.90
   2 -12   7  335.61   29.24
   2 -12   8  228.40   24.83
   2 -12   9   40.51   11.93
   2 -12  10    6.33    4.79
   2 -12  11   86.95   15.64
   2 -12  12  127.70   20.51
   2 -12  13   93.95   18.05
   2 -12  14    9.71    6.80
   2 -12  15   75.83   16.90
   2 -12  16   12.86    6.20
   2 -12  17    6.04    5.68
   2 -12  18   -1.07    5.20
   2  12  18   -1.47    4.54
   2 -12  19   26.22   11.95
   2  12  19   23.72    9.41
   2  12  20    2.92    1.89
   2 -12  20    1.67    6.76
   2  12  21    2.07    1.99
   2 -12  21    4.83    2.62
   2  12  22  161.38    8.72
   2 -12  22  155.08   10.51
   2  12  23   -1.61    2.04
   2 -12  23    4.43    3.02
   2  12  24   20.26    3.83
   2 -12  24   19.33    4.35
   2 -12  25   12.79    3.68
   2  12  25   13.70    2.82
   2  12  26   88.76    6.67
   2 -12  26   72.76    7.68
   2  12  27    2.73    1.89
   2 -12  27    2.76    2.15
   2 -12  28   -4.11    2.79
   2  12  28   -1.83    2.16
   2  12  29    3.77    2.06
   2 -12  29    1.15    2.68
   2 -12  30    2.38    2.56
   2  12  30    3.40    2.09
   2 -12  30    3.05    1.95
   2  12  31    3.42    2.26
   2 -12  31    1.29    1.88
   2 -12  31    1.91    1.99
   2 -12  32    1.76    1.72
   2  12  32    0.26    1.86
   2 -12  32    2.06    1.93
   2  12  33    0.53    1.43
   2 -12  33   -0.82    1.65
   2  12  34   13.68    2.40
   2 -12  34    9.49    2.24
   2 -12  35    6.87    2.01
   2  12  35    5.01    1.76
   2 -12  36   15.41    2.33
   2  12  36   17.57    2.28
   2 -12  37    3.77    1.48
   2  12  37   -0.11    0.87
  -2 -13  38    3.69    1.49
  -2 -13  37    2.05    1.59
  -2 -13  36    4.30    1.99
  -2 -13  35    5.31    1.95
  -2  13  35    7.03    1.64
  -2  13  34    2.18    1.36
  -2 -13  34    1.47    1.99
  -2 -13  33   13.13    3.88
  -2  13  33   18.25    2.55
  -2  13  32    6.84    1.34
  -2 -13  32   14.89    4.03
  -2  13  32   13.97    2.48
  -2 -13  31    8.58    3.36
  -2  13  31   11.88    2.29
  -2  13  31    2.57    1.62
  -2  13  30  103.21    6.10
  -2 -13  30  107.79    8.89
  -2  13  30  116.08    6.62
  -2  13  29   44.91    4.22
  -2  13  29   41.79    4.10
  -2 -13  29   52.65    6.40
  -2  13  28   98.01    6.37
  -2 -13  28   96.22    8.77
  -2  13  28   86.50    5.84
  -2  13  27   -4.15    2.15
  -2  13  27    0.00    1.59
  -2 -13  27    1.13    2.82
  -2 -13  26   72.12    7.40
  -2  13  26   78.16    5.81
  -2  13  25  305.99   11.35
  -2 -13  25  303.14   15.30
  -2  13  24    0.96    1.61
  -2  13  24    2.58    1.78
  -2 -13  23    4.42    3.51
  -2  13  23    1.30    1.66
  -2 -13  22   19.65    4.48
  -2  13  22   30.04    3.88
  -2 -13  21   63.08   15.72
  -2  13  21   71.50    5.95
  -2  13  21   64.97   15.50
  -2 -13  21   49.46    6.26
  -2 -13  20   52.81   14.61
  -2  13  20   53.24   13.88
  -2 -13  19   12.23    8.27
  -2  13  19   17.71    7.75
  -2  13  18    5.88    3.96
  -2 -13  18    7.47    5.77
  -2 -13  17   41.10   13.67
  -2  13  17   41.65   12.39
  -2 -13  16    0.39    5.34
  -2  13  16   10.26    6.99
  -2 -13  15   30.77   10.04
  -2  13  15   24.39    8.89
  -2 -13  14  802.98   52.32
  -2  13  14  834.34   47.49
  -2 -13  13  104.77   18.84
  -2  13  13  112.40   17.41
  -2 -13  12  870.81   53.40
  -2  13  12  859.16   46.45
  -2 -13  11   15.82    8.54
  -2  13  11   14.12    6.06
  -2 -13  10  199.82   24.58
  -2  13  10  190.03   21.04
  -2 -13   9  139.79   20.70
  -2 -13   8   37.84   11.27
  -2 -13   7   11.79    6.56
   2 -13  -6   29.72    8.32
  -2 -13   6   32.62   10.37
  -2 -13   5   48.32   11.67
   2 -13  -5   37.25    8.95
  -2 -13   4   20.76    8.55
   2 -13  -4   25.74    8.44
   2 -13  -3   17.23    7.96
  -2 -13   3   17.36    7.37
   2 -13  -2   19.21    6.77
  -2 -13   2   15.64    7.46
   2 -13  -1  134.21   18.09
  -2 -13   1  127.30   18.96
  -2 -13   0    3.67    5.98
   2 -13   0    6.53    6.71
   2 -13   1   22.65    7.79
  -2 -13  -1   19.19    8.19
   2 -13   2   45.74   11.03
  -2 -13  -2   50.96   13.05
   2 -13   3    9.02    6.40
  -2 -13  -3   11.69    7.33
   2 -13   4   44.50   11.67
  -2 -13  -4   49.26   12.90
   2 -13   5   -0.69    5.77
  -2 -13  -5   -2.24    5.96
  -2 -13  -6  329.18   32.74
   2 -13   6  331.00   30.39
  -2 -13  -7   10.70    8.37
   2 -13   7   -0.54    4.28
  -2 -13  -8   -2.77    4.82
   2 -13   8   -4.10    4.08
  -2 -13  -9   11.78    7.11
   2 -13   9    6.21    4.84
  -2 -13 -10  235.69   29.14
   2 -13  10  212.34   25.67
   2 -13  11   24.27    9.24
   2 -13  12  317.13   33.20
   2 -13  13  338.41   35.02
   2 -13  14  624.61   48.11
   2 -13  15   12.67    7.99
   2 -13  16  270.34   32.41
   2 -13  17   28.02   10.91
   2 -13  18  119.37   23.23
   2  13  18  113.16   19.86
   2 -13  19    7.38    4.66
   2 -13  20   41.30    6.10
   2  13  20   39.09    4.70
   2  13  21   23.24    3.93
   2 -13  21   19.06    4.19
   2  13  22   89.72    6.62
   2 -13  22   93.50    8.36
   2  13  23   65.03    5.79
   2 -13  23   63.96    7.28
   2  13  24    7.87    2.63
   2 -13  24    2.92    2.49
   2  13  25   22.51    3.69
   2 -13  25   12.62    3.72
   2 -13  26    9.12    2.99
   2  13  26    6.71    2.64
   2 -13  27   18.64    4.10
   2  13  27   28.21    4.22
   2  13  28   -4.78    2.17
   2 -13  28   -3.08    2.80
   2 -13  29    3.78    2.49
   2  13  29    7.09    2.51
   2 -13  30   43.15    5.72
   2 -13  30   42.85    4.86
   2  13  30   47.24    4.55
   2 -13  31   21.63    3.47
   2 -13  31   22.34    4.10
   2  13  31   19.96    3.04
   2  13  32   13.96    2.60
   2 -13  32   15.29    3.00
   2 -13  32    9.33    3.00
   2  13  33    0.39    1.68
   2 -13  33    1.29    1.53
   2  13  34   39.22    3.48
   2 -13  34   30.66    3.59
   2  13  35    0.61    1.23
   2 -13  35    1.59    1.18
   2 -13  36    1.74    1.11
   2  13  36   -0.96    1.19
   2  13  37    3.33    1.13
  -2 -14  38   -0.85    1.10
  -2 -14  37    2.28    1.42
  -2 -14  36    1.79    1.37
  -2 -14  35    4.77    1.88
  -2 -14  34   -1.24    2.01
  -2 -14  33   15.37    3.32
  -2  14  32   16.67    2.43
  -2 -14  32   12.29    3.15
  -2  14  31   46.23    4.09
  -2 -14  31   43.33    6.05
  -2 -14  30   32.43    5.28
  -2  14  30   29.72    3.29
  -2  14  30   28.09    3.23
  -2  14  29   89.72    6.00
  -2  14  29  100.18    6.04
  -2 -14  29   99.63    8.54
  -2  14  28   19.43    2.94
  -2  14  28   21.71    3.13
  -2 -14  28   15.85    3.95
  -2  14  27   21.69    3.21
  -2 -14  27   18.44    4.00
  -2  14  27   24.19    3.35
  -2 -14  26  145.78   10.77
  -2  14  26  164.41    8.05
  -2  14  25    0.65    1.74
  -2 -14  25   -2.58    3.33
  -2  14  24  536.87   17.27
  -2 -14  24  854.50   25.53
  -2 -14  23   70.00    7.49
  -2  14  23   66.74    5.34
  -2  14  22   10.02    2.69
  -2 -14  22    9.22    3.77
  -2  14  21  117.18    7.11
  -2 -14  21  134.20   10.13
  -2  14  20   88.86    6.34
  -2 -14  20  111.52   23.06
  -2 -14  20   93.91    8.26
  -2 -14  19   30.02   11.90
  -2 -14  19   27.37    4.93
  -2 -14  18   13.77    8.61
  -2  14  18   17.30    7.90
  -2 -14  17   11.84    8.63
  -2  14  17    7.55    5.38
  -2 -14  16   15.14   10.43
  -2  14  16    6.43    7.05
  -2 -14  15   14.64   10.05
  -2  14  15    8.45    6.11
  -2  14  14   -4.07    4.40
  -2 -14  14   -1.38    5.16
  -2 -14  13   -2.79    4.13
  -2  14  13   -7.31    7.10
  -2 -14  12    1.37    5.34
  -2  14  12   11.68    5.26
  -2 -14  11   10.44    7.34
  -2 -14  10   15.32    8.10
  -2 -14   9   35.58   11.47
  -2 -14   8  181.60   24.50
  -2 -14   7   27.16    9.47
  -2 -14   6   74.18   16.34
  -2 -14   5   93.45   17.26
   2 -14  -5   89.89   15.19
  -2 -14   4  422.00   36.11
   2 -14  -4  350.96   29.95
  -2 -14   3   48.93   11.76
   2 -14  -3   61.01   12.74
  -2 -14   2  399.96   34.51
   2 -14  -2  394.45   32.21
  -2 -14   1   66.63   14.29
   2 -14  -1   79.76   14.94
  -2 -14   0    7.08    7.47
   2 -14   0   -0.76    4.93
   2 -14   1   79.66   15.18
  -2 -14  -1   79.25   16.69
  -2 -14  -2   24.51    9.02
   2 -14   2   30.25   10.30
  -2 -14  -3   10.27    5.30
   2 -14   3    3.40    5.31
   2 -14   4  128.00   19.29
  -2 -14  -4  118.68   19.51
   2 -14   5   26.66   10.63
  -2 -14  -5   18.84    8.54
   2 -14   6   28.44   10.71
  -2 -14  -6   27.40    9.93
   2 -14   7  173.48   24.26
  -2 -14  -7  148.41   23.36
  -2 -14  -8   74.09   16.97
   2 -14   8   73.01   15.94
  -2 -14  -9   15.23    8.02
   2 -14   9   13.17    7.85
   2 -14  10   67.05   14.79
  -2 -14 -10   74.58   17.49
   2 -14  11   16.09   10.02
  -2 -14 -11   10.65    7.57
   2 -14  12  155.46   23.60
  -2 -14 -12  148.54   24.47
   2 -14  13    0.52    5.80
   2 -14  14    5.12    7.82
   2 -14  15    5.35    7.68
   2 -14  16   25.77   11.59
   2 -14  17   23.88   10.58
   2 -14  18    9.90    8.90
   2  14  19  171.77    8.77
   2 -14  19  126.02    9.58
   2 -14  20   38.61    5.77
   2  14  20   40.95    4.46
   2  14  21    9.61    2.35
   2 -14  21   20.92    4.67
   2  14  22    2.05    1.67
   2 -14  22    3.98    2.79
   2 -14  23  144.34   10.58
   2  14  23  147.87    8.50
   2 -14  24   50.05    6.34
   2  14  24   62.98    5.62
   2 -14  25   62.46    7.15
   2  14  25   66.30    5.67
   2  14  26  110.45    7.51
   2 -14  26   73.04    7.67
   2 -14  27   15.61    3.91
   2  14  27   16.73    3.30
   2 -14  28    9.12    3.22
   2  14  28   20.47    3.51
   2 -14  29    4.94    2.06
   2  14  29   10.71    2.45
   2  14  30   -2.25    1.88
   2 -14  30    1.01    1.93
   2 -14  30   -2.36    2.35
   2  14  31    3.71    1.76
   2 -14  31    0.95    1.70
   2 -14  32    2.27    2.21
   2  14  32    1.26    1.49
   2 -14  32    2.91    2.31
   2  14  33   67.75    4.65
   2 -14  33   60.05    4.94
   2 -14  34    2.76    1.67
   2  14  34   -0.22    1.12
   2  14  35   39.34    3.15
   2  14  36    0.88    0.87
  -2 -15  37   -0.95    1.25
  -2 -15  36    8.78    1.97
  -2 -15  35   -1.51    1.72
  -2 -15  34   16.12    3.25
  -2 -15  33   28.44    4.19
  -2 -15  32   -0.59    2.77
  -2 -15  31    1.46    2.32
  -2 -15  30    1.70    2.75
  -2 -15  29   47.39    6.21
  -2 -15  28  123.82    9.77
  -2  15  27  110.47    6.37
  -2 -15  27  131.86   10.22
  -2 -15  26   20.19    4.22
  -2  15  26   20.06    2.80
  -2  15  25   11.91    3.63
  -2 -15  25   34.91    5.78
  -2 -15  24    9.99    3.14
  -2  15  24    2.75    1.97
  -2  15  23    5.13    2.22
  -2 -15  23   10.16    3.26
  -2  15  22    5.55    2.15
  -2 -15  22    5.06    2.65
  -2  15  21   14.67    2.94
  -2 -15  21   12.05    3.98
  -2  15  20    6.46    2.39
  -2 -15  20    4.90    3.20
  -2  15  19   21.75    3.22
  -2 -15  19   32.65    5.20
  -2 -15  18  117.29    9.35
  -2 -15  18   89.44   19.92
  -2 -15  17  237.39   32.63
  -2 -15  16    5.80    5.95
  -2 -15  15   34.09   12.99
  -2 -15  14   10.66    7.95
  -2 -15  13  301.63   35.13
  -2 -15  12   92.53   19.16
  -2 -15  11  120.54   22.39
  -2 -15  10  170.60   24.83
  -2 -15   9   10.42    6.86
  -2 -15   8  178.25   25.27
  -2 -15   7  645.19   48.32
  -2 -15   6   20.62   10.57
  -2 -15   5   16.24    8.52
   2 -15  -4    7.36    6.54
  -2 -15   4   -3.18    7.51
   2 -15  -3   48.20   12.70
  -2 -15   3   45.28   11.80
   2 -15  -2  142.38   21.14
  -2 -15   2  122.20   20.51
  -2 -15   1  420.42   37.89
   2 -15  -1  439.40   36.89
   2 -15   0    2.59    4.28
  -2 -15   0   -2.32    5.78
   2 -15   1    0.42    4.97
  -2 -15  -1    1.96    4.89
  -2 -15  -2   10.13    6.33
   2 -15   2    7.56    5.96
   2 -15   3  113.05   19.14
  -2 -15  -3   97.29   18.76
   2 -15   4   19.39    8.04
  -2 -15  -4   18.11    7.61
  -2 -15  -5   59.47   15.69
   2 -15   5   56.39   14.10
   2 -15   6   13.78    7.40
  -2 -15  -6    7.75    6.37
   2 -15   7   42.77   12.96
  -2 -15  -7   40.29   12.88
   2 -15   8   69.86   17.00
  -2 -15  -8   84.79   17.77
   2 -15   9    4.06    6.23
  -2 -15  -9    6.54    6.85
  -2 -15 -10   -3.64    8.67
   2 -15  10    4.22    5.32
  -2 -15 -11   57.96   15.60
   2 -15  11   63.00   15.97
   2 -15  12   22.94   11.03
   2 -15  13   66.62   16.28
   2 -15  14    0.62    6.56
   2 -15  15  573.64   50.77
   2 -15  16   12.99    6.50
   2 -15  17  177.07   11.20
   2 -15  17  194.63   31.85
   2  15  17  181.24    8.92
   2  15  18   53.57    5.08
   2 -15  18   46.91    5.96
   2  15  19  159.12    8.60
   2 -15  19  134.93    9.87
   2  15  20   12.77    2.45
   2 -15  20   18.64    4.65
   2  15  21  104.79    6.95
   2 -15  21  108.23    9.31
   2  15  22    0.09    1.85
   2 -15  22    3.04    3.21
   2  15  23    9.78    2.87
   2 -15  23   10.23    3.35
   2 -15  24    2.01    2.45
   2  15  24    5.61    2.47
   2 -15  25   12.28    3.94
   2  15  25   10.84    2.59
   2  15  26   18.84    2.95
   2 -15  26   23.40    4.71
   2 -15  27    0.26    2.48
   2  15  27    4.61    2.26
   2  15  28    1.05    1.64
   2 -15  28   -0.82    2.24
   2  15  29    2.90    1.67
   2 -15  29    0.93    2.13
   2 -15  30    8.69    2.65
   2 -15  30    3.50    2.22
   2  15  30    8.40    2.21
   2 -15  31   -0.76    1.66
   2 -15  31    3.51    2.39
   2  15  31    0.48    1.41
   2 -15  32    2.10    1.80
   2  15  32    2.93    1.53
   2  15  33   34.91    3.17
   2  15  34    1.45    1.13
   2  15  35   34.14    2.70
  -2 -16  36    2.48    1.41
  -2 -16  35   -0.65    1.43
  -2 -16  34   16.28    3.00
  -2 -16  33    2.99    2.04
  -2 -16  32   16.88    3.57
  -2 -16  31   17.38    4.12
  -2 -16  30    3.45    2.38
  -2 -16  29   19.93    4.32
  -2 -16  28   25.05    4.65
  -2 -16  27   -0.69    2.40
  -2 -16  26  223.89   13.16
  -2 -16  25  142.92   10.81
  -2 -16  24    8.42    3.99
  -2  16  23   74.30    5.81
  -2 -16  23  104.72    9.27
  -2 -16  22    3.07    2.57
  -2  16  22    2.30    1.43
  -2 -16  21  103.67    9.29
  -2  16  21   76.41    5.96
  -2 -16  20   63.51    7.33
  -2  16  20   61.26    5.12
  -2 -16  19   53.93    7.24
  -2  16  19   41.19    4.19
  -2 -16  18   71.68    7.92
  -2  16  18   53.12    4.47
  -2 -16  17   23.93    4.71
  -2 -16  17   30.16   12.07
  -2 -16  16   44.28   15.46
  -2 -16  15  154.70   26.70
  -2 -16  14    6.68    4.97
  -2 -16  13    1.18    7.24
  -2 -16  12    6.87    6.90
  -2 -16  11   24.25   11.98
  -2 -16  10   59.14   16.64
  -2 -16   9  105.08   21.24
  -2 -16   8   -2.72    8.79
  -2 -16   7   37.12   14.03
  -2 -16   6  554.44   47.00
  -2 -16   5  437.96   41.58
  -2 -16   4  196.63   28.03
  -2 -16   3  201.12   28.08
   2 -16  -3  176.67   24.36
   2 -16  -2   68.06   15.55
  -2 -16   2   64.81   15.99
   2 -16  -1   71.65   15.64
  -2 -16   1   66.57   16.81
  -2 -16   0   34.93   12.09
   2 -16   0   46.44   13.73
   2 -16   1   50.95   14.48
  -2 -16  -1   40.94   12.90
   2 -16   2   -4.41    8.62
  -2 -16  -2    0.81    4.85
  -2 -16  -3   70.14   16.71
   2 -16   3   60.62   15.20
  -2 -16  -4    4.28    6.80
   2 -16   4   -3.58    8.83
  -2 -16  -5   70.46   16.60
   2 -16   5   63.13   15.91
  -2 -16  -6  181.90   26.75
   2 -16   6  202.59   28.75
   2 -16   7   32.56   11.42
  -2 -16  -7   40.24   12.69
  -2 -16  -8  145.27   24.19
   2 -16   8  145.64   23.63
  -2 -16  -9  320.89   36.73
   2 -16   9  335.23   37.81
   2 -16  10    3.41    6.72
   2 -16  11   -0.63    5.07
   2 -16  12   64.30   18.42
   2 -16  13   15.09    8.57
   2 -16  14    8.94    6.61
   2 -16  15    5.10    5.69
   2 -16  16  106.90    9.01
   2  16  16  107.56    6.97
   2 -16  16  106.73   23.12
   2  16  17   99.15    6.71
   2 -16  17  106.66    9.25
   2  16  18  376.52   13.05
   2 -16  18  314.74   15.56
   2 -16  19   55.09    6.58
   2  16  19   56.30    5.23
   2  16  20    5.15    2.07
   2 -16  20    7.86    3.72
   2  16  21   53.50    5.16
   2 -16  21   48.30    6.60
   2  16  22   32.35    4.15
   2 -16  22   28.06    5.15
   2 -16  23   39.94    5.97
   2  16  23   32.56    4.01
   2 -16  24    6.57    2.87
   2  16  24   10.00    2.54
   2  16  25  208.28    9.62
   2 -16  25  180.80   11.65
   2  16  26   33.25    4.11
   2 -16  26   35.22    5.39
   2  16  27   54.32    4.68
   2 -16  27   49.78    5.96
   2  16  28   -0.18    1.64
   2 -16  28    1.00    2.23
   2  16  29    1.75    1.63
   2 -16  29    4.84    2.88
   2 -16  30    0.30    1.83
   2  16  30    5.12    1.70
   2 -16  31    0.91    1.76
   2  16  31    4.55    1.61
   2 -16  32    1.01    1.60
   2  16  32   -0.83    1.31
   2  16  33   -0.99    1.14
   2  16  34    8.37    1.51
   2  16  35    0.95    0.77
  -2 -17  35    3.24    1.56
  -2 -17  34    6.25    2.05
  -2 -17  34    4.63    2.49
  -2 -17  33   38.77    4.62
  -2 -17  32   32.67    4.35
  -2 -17  31   11.35    3.28
  -2 -17  30   16.49    3.78
  -2 -17  29    9.89    3.17
  -2 -17  28    7.32    2.88
  -2 -17  27   10.31    3.26
  -2 -17  26    8.02    3.75
  -2 -17  25   13.81    3.63
  -2 -17  24   22.08    4.78
  -2 -17  23   15.68    4.15
  -2 -17  22   19.82    4.45
  -2 -17  21    0.75    3.00
  -2 -17  20   11.99    4.02
  -2 -17  19   23.12    4.75
  -2 -17  18    1.92    2.94
  -2 -17  17    3.27    3.51
  -2 -17  16   35.71    5.29
  -2 -17  15  184.25   11.74
  -2 -17  15  197.10   30.69
  -2 -17  14   12.24    7.91
  -2 -17  13  201.23   31.93
  -2 -17  12  207.56   31.94
  -2 -17  11    8.81    5.14
  -2 -17  10  129.92   24.94
  -2 -17   9  178.06   29.24
  -2 -17   8   -5.79    9.25
  -2 -17   7    6.73    9.31
  -2 -17   6   10.63    8.02
  -2 -17   5   31.57   12.81
  -2 -17   4  111.33   21.67
  -2 -17   3   24.35   11.80
  -2 -17   2  398.09   41.07
   2 -17  -1   45.70   13.04
  -2 -17   1   34.21    9.54
   2 -17   0    1.95    4.56
  -2 -17   0   -0.75    7.17
   2 -17   1   30.69    9.25
  -2 -17  -1   29.34   11.80
  -2 -17  -2  428.67   42.70
   2 -17   2  432.65   42.13
  -2 -17  -3  555.75   49.24
   2 -17   3  571.44   48.46
   2 -17   4   21.89    9.58
  -2 -17  -4    2.67    7.11
  -2 -17  -5  213.39   30.92
   2 -17   5  241.73   32.36
  -2 -17  -6   70.92   16.68
   2 -17   6   64.67   17.06
  -2 -17  -7  217.04   31.86
   2 -17   7  215.52   31.30
  -2 -17  -8   28.59   12.68
   2 -17   8   28.04   11.83
   2 -17   9   20.04    9.71
   2 -17  10   47.15   15.38
   2 -17  11    5.90    5.22
   2 -17  12   -0.15    5.61
   2 -17  13   -3.51    7.12
   2 -17  14  103.12    8.84
   2 -17  14  113.64   23.29
   2  17  15   -0.83    2.44
   2 -17  15    3.51    3.03
   2  17  15   -2.61    1.92
   2  17  16   99.75    6.79
   2  17  16  104.05    8.09
   2 -17  16  117.04    9.80
   2 -17  17    9.98    3.87
   2  17  17    5.48    1.87
   2  17  18  136.38    7.96
   2 -17  18  130.03   10.25
   2  17  19   57.99    5.25
   2 -17  19   53.04    6.85
   2 -17  20   38.21    5.97
   2  17  20   36.70    4.14
   2  17  21   22.20    3.59
   2 -17  21   19.40    4.37
   2 -17  22    3.78    2.35
   2  17  22    5.31    1.86
   2  17  23   21.10    3.13
   2 -17  23   22.47    4.71
   2  17  24   13.45    2.67
   2 -17  24    9.58    3.72
   2 -17  25   26.24    4.79
   2  17  25   27.06    3.76
   2 -17  26    4.86    2.61
   2  17  26    5.01    2.01
   2  17  27   21.63    3.07
   2 -17  27   18.33    4.05
   2  17  28   16.73    2.64
   2 -17  28   12.54    3.33
   2  17  29   18.56    2.72
   2 -17  29   21.42    4.02
   2  17  30   -0.62    1.29
   2 -17  30   -2.23    2.11
   2  17  31    1.15    1.15
   2 -17  31    1.93    1.80
   2  17  32    4.90    1.40
   2 -17  32    3.83    1.56
   2  17  33    7.36    1.42
   2  17  34    0.94    0.88
  -2 -17 -35    2.71    1.55
  -2 -18  34    5.39    1.67
  -2 -18  34    1.44    1.56
  -2 -18  33    2.49    2.01
  -2 -18  32   26.38    4.01
  -2 -18  31    0.26    1.89
  -2 -18  30    3.27    2.09
  -2 -18  29    2.62    2.63
  -2 -18  28    6.48    2.69
  -2 -18  27   41.54    5.76
  -2 -18  26   20.60    4.81
  -2 -18  25   20.88    4.71
  -2 -18  24    9.11    3.63
  -2 -18  23   80.71    8.44
  -2 -18  22  121.96   10.10
  -2 -18  21   -0.99    2.59
  -2 -18  20    3.35    3.25
  -2 -18  19   -5.82    4.09
  -2 -18  18   33.62    5.73
  -2 -18  17  106.32    9.54
  -2 -18  16    7.37    2.84
  -2  18  15    7.37    2.46
  -2 -18  15    5.80    2.86
  -2  18  14   15.03    3.55
  -2 -18  14   13.52    3.82
  -2 -18  13    3.30    2.91
  -2 -18  13   -8.68    9.76
  -2 -18  12    0.76    6.55
  -2 -18  11   41.66   13.13
  -2 -18  10    5.35    8.46
  -2 -18   9  151.29   26.94
  -2 -18   8   -3.55    9.36
  -2 -18   7   96.16   22.26
  -2 -18   6    3.97    7.87
  -2 -18   5   98.83   21.24
  -2 -18   4  438.38   45.62
  -2 -18   3   40.24   13.93
  -2 -18   2  241.08   34.15
  -2 -18   1   86.51   20.28
   2 -18   0  103.73   20.83
  -2 -18   0   88.04   19.77
  -2 -18  -1   43.93   14.05
   2 -18   1   63.75   17.67
   2 -18   2   73.08   16.82
  -2 -18  -2   64.14   18.27
  -2 -18  -3  245.98   33.61
   2 -18   3  258.18   34.42
  -2 -18  -4   27.07   12.39
   2 -18   4   37.22   15.14
   2 -18   5   29.09   13.79
  -2 -18  -5   35.22   13.71
  -2 -18  -6  130.65   25.75
   2 -18   6  141.18   26.51
   2 -18   7   64.49   16.71
  -2 -18  -7   50.88   15.38
   2 -18   8   63.19   17.97
   2 -18   9   46.16   16.60
   2 -18  10   56.39   17.30
   2 -18  11   38.57   13.10
   2 -18  12   -5.43    8.89
   2 -18  12   -1.64    2.95
   2  18  12   -1.75    3.20
   2  18  13    5.26    2.68
   2 -18  13    2.31    3.08
   2  18  13    6.71    2.35
   2  18  14   98.59    6.90
   2  18  14  105.14    8.29
   2 -18  14  112.75    9.62
   2 -18  15    6.02    2.87
   2  18  15    2.67    2.82
[truncated: 6,385,132 more chars]
